# Supplementary material for: More diverse than previously thought: a novel Hypocreaceae symbiont from Apterostigma fungus-farming ants
Source: IMA Fungus. 2026 Mar 18;17:e182573. doi: 10.3897/imafungus.17.182573 (PMC13019348; doi:10.3897/imafungus.17.182573)
Supplement: XML Treatment for Manidigitorum [file imafungus.17.182573-treatment1.xml]

<!DOCTYPE tp:taxon-treatment
  PUBLIC "-//TaxonX//DTD Taxonomic Treatment Publishing DTD v0 20100105//EN" "tax-treatment-NSO.dtd">
<tp:taxon-treatment xmlns:tp="http://www.plazi.org/taxpub"><tp:treatment-meta><kwd-group><label>Taxon classification</label><kwd>
                <named-content content-type="kingdom">Fungi</named-content>
              </kwd><kwd>
                <named-content content-type="order">Hypocreales</named-content>
              </kwd><kwd>
                <named-content content-type="family">Hypocreaceae</named-content>
              </kwd></kwd-group><mixed-citation publication-type="journal"><person-group><name><surname>da Cruz</surname><given-names>Mateus Oliveira</given-names></name><name><surname>Montoya</surname><given-names>Quimi Vidaurre</given-names></name><name><surname>Gerardo</surname><given-names>Nicole Marie</given-names></name><name><surname>Rodrigues</surname><given-names>Andre</given-names></name></person-group><article-title>More diverse than previously thought: a novel <italic><tp:taxon-name><tp:taxon-name-part taxon-name-part-type="family" reg="Hypocreaceae">Hypocreaceae</tp:taxon-name-part></tp:taxon-name></italic> symbiont from <italic><tp:taxon-name><tp:taxon-name-part taxon-name-part-type="genus" reg="Apterostigma">Apterostigma</tp:taxon-name-part></tp:taxon-name></italic> fungus-farming ants</article-title><source>IMA Fungus</source><day>18</day><month>03</month><year>2026</year><volume>17</volume><pub-id pub-id-type="doi">10.3897/imafungus.17.182573</pub-id></mixed-citation></tp:treatment-meta><tp:nomenclature><tp:taxon-name><object-id xmlns:xlink="http://www.w3.org/1999/xlink" content-type="arpha" xlink:type="simple">E366A977-76B2-537B-939E-5FB07BD34773</object-id>
                    		<tp:taxon-name-part taxon-name-part-type="genus" reg="Manidigitorum">Manidigitorum</tp:taxon-name-part>
                    	
                    		<object-id xmlns:xlink="http://www.w3.org/1999/xlink" content-type="mycobank" xlink:type="simple">860525</object-id>
                    	</tp:taxon-name><tp:taxon-authority>M.O. Cruz, Q.V. Montoya &amp; A. Rodrigues</tp:taxon-authority><tp:taxon-status xmlns:xlink="http://www.w3.org/1999/xlink" xlink:type="simple">gen. nov.</tp:taxon-status><xref ref-type="fig" rid="F4">Fig. 4</xref></tp:nomenclature><tp:treatment-sec sec-type="Etymology"><title>Etymology.</title><p>“<italic>Manidigitorum</italic>” (manus = hand, digitus = hand fingers) in reference to the basal cell with a shape resembling a human hand supporting fingers.</p><fig id="F4" position="float" orientation="portrait"><object-id xmlns:xlink="http://www.w3.org/1999/xlink" content-type="doi" xlink:type="simple">10.3897/imafungus.17.182573.figure4</object-id><object-id xmlns:xlink="http://www.w3.org/1999/xlink" content-type="arpha" xlink:type="simple">CC71F097-22D8-54A0-95C5-E0CA95A503B1</object-id><label>Figure 4.</label><caption><p>Morphology of <italic><tp:taxon-name><tp:taxon-name-part taxon-name-part-type="genus" reg="Manidigitorum">Manidigitorum</tp:taxon-name-part></tp:taxon-name></italic>. <bold>A</bold> General morphology of the conidiophore on aerial mycelia—note a phialide with a basal septum emerging from the pedicel. <bold>B</bold> Conidiophore apex with bifurcated ramification. <bold>C</bold> Conidiophore apex without bifurcated ramification—note a phialide emerging from the conidiophore stipe (sessile phialide). <bold>D, E</bold> Irregular basal cell supporting phialides—in drawing <bold>E</bold>, there is one phialide preceded by the supporting cell. Scale bars: 50 µm (<bold>A</bold>); 20 µm (<bold>B</bold>, <bold>C</bold>); 10 µm (<bold>D</bold>, <bold>E</bold>).</p></caption><graphic xmlns:xlink="http://www.w3.org/1999/xlink" xlink:href="imafungus-17-e182573-g004.jpg" id="oo_1564477.jpg" position="float" orientation="portrait" xlink:type="simple"><uri content-type="original_file" xlink:type="simple">https://binary.pensoft.net/fig/1564477</uri></graphic></fig></tp:treatment-sec><tp:treatment-sec sec-type="Diagnosis"><title>Diagnosis.</title><p>Basal cells supporting phialides. These basal cells have a shape resembling a hand supporting fingers.</p></tp:treatment-sec><tp:treatment-sec sec-type="Type species"><title>Type species.</title><p><italic><tp:taxon-name><tp:taxon-name-part taxon-name-part-type="genus" reg="Manidigitorum">Manidigitorum</tp:taxon-name-part> <tp:taxon-name-part taxon-name-part-type="species" reg="sessilis">sessilis</tp:taxon-name-part></tp:taxon-name></italic> M.O. Cruz, Q.V. Montoya &amp; A. Rodrigues.</p></tp:treatment-sec><tp:treatment-sec sec-type="Description"><title>Description.</title><p>Monophyletic group belonging to the <italic><tp:taxon-name><tp:taxon-name-part taxon-name-part-type="family" reg="Hypocreaceae">Hypocreaceae</tp:taxon-name-part></tp:taxon-name></italic> with branched or unbranched conidiophores, irregularly shaped basal cells, indeterminate or vesicle-like. These cells are formed from the conidiophore stipe, conidiophore branch, or pedicel. Additional supporting cells can be observed between the basal cell and the phialides. Phialides (enteroblastic conidiogenous cells) sessile or emergent from basal cell, supporting cell, pedicel, or conidiophore branch. Conidia fusiform to oblong.</p></tp:treatment-sec><tp:treatment-sec sec-type="Notes"><title>Notes.</title><p><italic><tp:taxon-name><tp:taxon-name-part taxon-name-part-type="genus" reg="Manidigitorum">Manidigitorum</tp:taxon-name-part></tp:taxon-name></italic> is phylogenetically placed within the <italic><tp:taxon-name><tp:taxon-name-part taxon-name-part-type="family" reg="Hypocreaceae">Hypocreaceae</tp:taxon-name-part></tp:taxon-name></italic> as a sister clade of <italic><tp:taxon-name><tp:taxon-name-part taxon-name-part-type="genus" reg="Sympodiorosea">Sympodiorosea</tp:taxon-name-part></tp:taxon-name></italic> and <italic><tp:taxon-name><tp:taxon-name-part taxon-name-part-type="genus" reg="Escovopsis">Escovopsis</tp:taxon-name-part></tp:taxon-name></italic>. However, <italic><tp:taxon-name><tp:taxon-name-part taxon-name-part-type="genus" reg="Manidigitorum">Manidigitorum</tp:taxon-name-part></tp:taxon-name></italic> fungi have white sporulation, unlike <italic><tp:taxon-name><tp:taxon-name-part taxon-name-part-type="genus" reg="Sympodiorosea">Sympodiorosea</tp:taxon-name-part></tp:taxon-name></italic> (pink sporulation) and <italic><tp:taxon-name><tp:taxon-name-part taxon-name-part-type="genus" reg="Escovopsis">Escovopsis</tp:taxon-name-part></tp:taxon-name></italic> (brown sporulation). In addition, <italic><tp:taxon-name><tp:taxon-name-part taxon-name-part-type="genus" reg="Manidigitorum">Manidigitorum</tp:taxon-name-part></tp:taxon-name></italic> does not have sympodial conidiogenous cells, as <italic><tp:taxon-name><tp:taxon-name-part taxon-name-part-type="genus" reg="Sympodiorosea">Sympodiorosea</tp:taxon-name-part></tp:taxon-name></italic> does, and <italic><tp:taxon-name><tp:taxon-name-part taxon-name-part-type="genus" reg="Manidigitorum">Manidigitorum</tp:taxon-name-part></tp:taxon-name></italic> does not have vesicles supporting phialides, as <italic><tp:taxon-name><tp:taxon-name-part taxon-name-part-type="genus" reg="Escovopsis">Escovopsis</tp:taxon-name-part></tp:taxon-name></italic> does.</p></tp:treatment-sec></tp:taxon-treatment>
