# Supplementary material for: More diverse than previously thought: a novel Hypocreaceae symbiont from Apterostigma fungus-farming ants
Source: IMA Fungus. 2026 Mar 18;17:e182573. doi: 10.3897/imafungus.17.182573 (PMC13019348; doi:10.3897/imafungus.17.182573)
Supplement: XML Treatment for Manidigitorum attinorum [file imafungus.17.182573-treatment2.xml]

<!DOCTYPE tp:taxon-treatment
  PUBLIC "-//TaxonX//DTD Taxonomic Treatment Publishing DTD v0 20100105//EN" "tax-treatment-NSO.dtd">
<tp:taxon-treatment xmlns:tp="http://www.plazi.org/taxpub"><tp:treatment-meta><kwd-group><label>Taxon classification</label><kwd>
                <named-content content-type="kingdom">Fungi</named-content>
              </kwd><kwd>
                <named-content content-type="order">Hypocreales</named-content>
              </kwd><kwd>
                <named-content content-type="family">Hypocreaceae</named-content>
              </kwd></kwd-group><mixed-citation publication-type="journal"><person-group><name><surname>da Cruz</surname><given-names>Mateus Oliveira</given-names></name><name><surname>Montoya</surname><given-names>Quimi Vidaurre</given-names></name><name><surname>Gerardo</surname><given-names>Nicole Marie</given-names></name><name><surname>Rodrigues</surname><given-names>Andre</given-names></name></person-group><article-title>More diverse than previously thought: a novel <italic><tp:taxon-name><tp:taxon-name-part taxon-name-part-type="family" reg="Hypocreaceae">Hypocreaceae</tp:taxon-name-part></tp:taxon-name></italic> symbiont from <italic><tp:taxon-name><tp:taxon-name-part taxon-name-part-type="genus" reg="Apterostigma">Apterostigma</tp:taxon-name-part></tp:taxon-name></italic> fungus-farming ants</article-title><source>IMA Fungus</source><day>18</day><month>03</month><year>2026</year><volume>17</volume><pub-id pub-id-type="doi">10.3897/imafungus.17.182573</pub-id></mixed-citation></tp:treatment-meta><tp:nomenclature><tp:taxon-name><object-id xmlns:xlink="http://www.w3.org/1999/xlink" content-type="arpha" xlink:type="simple">E10EB8A0-9E0F-5850-9E7C-E9B4CBE61BA0</object-id>
                    		<tp:taxon-name-part taxon-name-part-type="genus" reg="Manidigitorum">Manidigitorum</tp:taxon-name-part> <tp:taxon-name-part taxon-name-part-type="species" reg="attinorum">attinorum</tp:taxon-name-part>
                    	
                    		<object-id xmlns:xlink="http://www.w3.org/1999/xlink" content-type="mycobank" xlink:type="simple">860526</object-id>
                    	</tp:taxon-name><tp:taxon-authority>M.O. Cruz, Q.V. Montoya &amp; A. Rodrigues</tp:taxon-authority><tp:taxon-status xmlns:xlink="http://www.w3.org/1999/xlink" xlink:type="simple">sp. nov.</tp:taxon-status><xref ref-type="fig" rid="F5">Fig. 5</xref></tp:nomenclature><tp:treatment-sec sec-type="Etymology"><title>Etymology.</title><p>“attinorum” in reference to the subtribe <italic><tp:taxon-name><tp:taxon-name-part taxon-name-part-type="subtribe" reg="Attina">Attina</tp:taxon-name-part></tp:taxon-name></italic> that comprises fungus-farming ants from which this fungus was isolated.</p><fig id="F5" position="float" orientation="portrait"><object-id xmlns:xlink="http://www.w3.org/1999/xlink" content-type="doi" xlink:type="simple">10.3897/imafungus.17.182573.figure5</object-id><object-id xmlns:xlink="http://www.w3.org/1999/xlink" content-type="arpha" xlink:type="simple">DD8E4386-8D50-51A6-8667-C5D694496B7F</object-id><label>Figure 5.</label><caption><p>Morphological characters of <italic><tp:taxon-name><tp:taxon-name-part taxon-name-part-type="genus" reg="Manidigitorum">Manidigitorum</tp:taxon-name-part> <tp:taxon-name-part taxon-name-part-type="species" reg="attinorum">attinorum</tp:taxon-name-part></tp:taxon-name></italic> (ex-type culture <abbrev xmlns:xlink="http://www.w3.org/1999/xlink" content-type="institution" xlink:title="Westerdijk Fungal Biodiversity Institute" xlink:type="simple">CBS</abbrev> 153793). <bold>A</bold> Conidiophore from aerial hyphae. <bold>B</bold> Conidiophore stipe with pedicels. <bold>C</bold> Conidiophore tip with three basal cells. <bold>D</bold> Conidiophore tip arranged in a crucifix. <bold>E</bold> Conidia. <bold>F–H</bold> Culture on <abbrev xmlns:xlink="http://www.w3.org/1999/xlink" xlink:title="Cornmeal Dextrose Agar" xlink:type="simple">CMD</abbrev>, MEA, and <abbrev xmlns:xlink="http://www.w3.org/1999/xlink" xlink:title="Potato Dextrose Agar" xlink:type="simple">PDA</abbrev>, respectively, after 7 days of growth at 25 °C. Scale bars: 25 µm (<bold>A</bold>, <bold>B</bold>); 10 µm (<bold>C</bold>, <bold>D</bold>); 5 µm (<bold>E</bold>).</p></caption><graphic xmlns:xlink="http://www.w3.org/1999/xlink" xlink:href="imafungus-17-e182573-g005.jpg" id="oo_1564478.jpg" position="float" orientation="portrait" xlink:type="simple"><uri content-type="original_file" xlink:type="simple">https://binary.pensoft.net/fig/1564478</uri></graphic></fig></tp:treatment-sec><tp:treatment-sec sec-type="Diagnosis"><title>Diagnosis.</title><p><italic><tp:taxon-name><tp:taxon-name-part taxon-name-part-type="genus" reg="Manidigitorum">Manidigitorum</tp:taxon-name-part> <tp:taxon-name-part taxon-name-part-type="species" reg="attinorum">attinorum</tp:taxon-name-part></tp:taxon-name></italic> typically forms conidiophores with three basal cells arranged in a cruciform configuration, comprising one central basal cell and two lateral cells originating from the main axis.</p></tp:treatment-sec><tp:treatment-sec sec-type="Typus"><title>Typus.</title><p>BRAZIL • Pará, Belterra, Floresta Nacional de Tapajós, <named-content xmlns:xlink="http://www.w3.org/1999/xlink" content-type="dwc:verbatimCoordinates" xlink:type="simple">3°2.91'S, 54°55.68'W</named-content>, on fungus garden of <italic><tp:taxon-name><tp:taxon-name-part taxon-name-part-type="genus" reg="Apterostigma">Apterostigma</tp:taxon-name-part> <tp:taxon-name-part taxon-name-part-type="species" reg="urichii">urichii</tp:taxon-name-part></tp:taxon-name></italic> (ant colony ID: CALD170314-03), 14 Mar 2017, Q.V. Montoya, <abbrev xmlns:xlink="http://www.w3.org/1999/xlink" content-type="institution" xlink:title="Laboratory of Fungal Ecology and Systematics" xlink:type="simple">LESF</abbrev> 1034 (<abbrev xmlns:xlink="http://www.w3.org/1999/xlink" xlink:title="internal transcribed spacer" xlink:type="simple">ITS</abbrev>: <ext-link xmlns:xlink="http://www.w3.org/1999/xlink" xlink:href="PX225019" ext-link-type="gen" xlink:type="simple">PX225019</ext-link>, <abbrev xmlns:xlink="http://www.w3.org/1999/xlink" xlink:title="large subunit" xlink:type="simple">LSU</abbrev>: <ext-link xmlns:xlink="http://www.w3.org/1999/xlink" xlink:href="PX225029" ext-link-type="gen" xlink:type="simple">PX225029</ext-link>, <italic>tef</italic>1: <ext-link xmlns:xlink="http://www.w3.org/1999/xlink" xlink:href="PX633031" ext-link-type="gen" xlink:type="simple">PX633031</ext-link>, <italic>rpb</italic>1: <ext-link xmlns:xlink="http://www.w3.org/1999/xlink" xlink:href="PX663411" ext-link-type="gen" xlink:type="simple">PX663411</ext-link>, <italic>rpb</italic>2: <ext-link xmlns:xlink="http://www.w3.org/1999/xlink" xlink:href="PX663422" ext-link-type="gen" xlink:type="simple">PX663422</ext-link>). Holotype <abbrev xmlns:xlink="http://www.w3.org/1999/xlink" content-type="institution" xlink:title="Westerdijk Fungal Biodiversity Institute" xlink:type="simple">CBS</abbrev> 153793 preserved as metabolically inactive culture (ex-type culture <abbrev xmlns:xlink="http://www.w3.org/1999/xlink" content-type="institution" xlink:title="Westerdijk Fungal Biodiversity Institute" xlink:type="simple">CBS</abbrev> 153793).</p></tp:treatment-sec><tp:treatment-sec sec-type="Description"><title>Description.</title><p>Conidiophore stipe 60–284.5 × 2.5–7.5 µm, upright, alternate, or opposite along the aerial mycelium, hyaline, without a foot cell, smooth-walled, forming branches 6–35 × 2.5–4 µm; tip with up to six basal cells, frequently with three basal cells arranged in a cruciform configuration (one central basal cell and two opposite lateral cells). Pedicel 1.5–10 × 2–3.5 µm, erect, aseptate, hyaline, arising from the conidiophore stipe or branches, smooth-walled, supporting one phialide. Basal cell 2–10 × 2–6 µm, arising from the conidiophore branches or the pedicel, irregularly shaped, resembling a hand supporting fingers and rarely exhibiting a deer-horn-like appearance, hyaline, smooth-walled, supporting 1–25 phialides. Supporting cell not observed. Phialide formed on the basal cell, pedicel, or branch, rarely sessile on the conidiophore stipe, hyaline, sometimes with a basal septum, 5.5–21 µm long, lageniform, 1–3.5 × 1–5 µm at the base, 2–5.5 × 2–6 µm at the swollen section, 2.5–7.5 × 0.5–2 µm at the neck. Conidia formed in long chains, fusiform with rounded tips, 4.5–7 × 2–3 µm, hyaline, smooth-walled. Chlamydospores not observed.</p><p>Culture growth characteristics: Colonies growing at 20 °C and 25 °C on MEA, <abbrev xmlns:xlink="http://www.w3.org/1999/xlink" xlink:title="Potato Dextrose Agar" xlink:type="simple">PDA</abbrev>, and <abbrev xmlns:xlink="http://www.w3.org/1999/xlink" xlink:title="Cornmeal Dextrose Agar" xlink:type="simple">CMD</abbrev>. No growth at 10 °C and 30 °C after 4 days on all media. Colony radius, after 4 days at 20 °C: 6 mm on MEA (inconspicuous growth, the colony barely grows on the inoculum), 26 mm on <abbrev xmlns:xlink="http://www.w3.org/1999/xlink" xlink:title="Potato Dextrose Agar" xlink:type="simple">PDA</abbrev>, 13 mm on <abbrev xmlns:xlink="http://www.w3.org/1999/xlink" xlink:title="Cornmeal Dextrose Agar" xlink:type="simple">CMD</abbrev>; at 25 °C: 11 mm on MEA, 31 mm on <abbrev xmlns:xlink="http://www.w3.org/1999/xlink" xlink:title="Potato Dextrose Agar" xlink:type="simple">PDA</abbrev>, 13 mm on <abbrev xmlns:xlink="http://www.w3.org/1999/xlink" xlink:title="Cornmeal Dextrose Agar" xlink:type="simple">CMD</abbrev>. Colony radius, after 7 days at 20 °C: 10 mm on MEA, 35 mm on <abbrev xmlns:xlink="http://www.w3.org/1999/xlink" xlink:title="Potato Dextrose Agar" xlink:type="simple">PDA</abbrev>, 20 mm on <abbrev xmlns:xlink="http://www.w3.org/1999/xlink" xlink:title="Cornmeal Dextrose Agar" xlink:type="simple">CMD</abbrev>; at 25 °C: 15 mm on MEA, 35 mm on <abbrev xmlns:xlink="http://www.w3.org/1999/xlink" xlink:title="Potato Dextrose Agar" xlink:type="simple">PDA</abbrev>, 21 mm on <abbrev xmlns:xlink="http://www.w3.org/1999/xlink" xlink:title="Cornmeal Dextrose Agar" xlink:type="simple">CMD</abbrev>. Colony morphology: <abbrev xmlns:xlink="http://www.w3.org/1999/xlink" xlink:title="Cornmeal Dextrose Agar" xlink:type="simple">CMD</abbrev> 25 °C, 7 days: colonies with loose aerial mycelium, white (1A1); MEA 25 °C, 7 days: colonies with cottony aerial mycelium, white; <abbrev xmlns:xlink="http://www.w3.org/1999/xlink" xlink:title="Potato Dextrose Agar" xlink:type="simple">PDA</abbrev> 25 °C, 7 days: colonies with cottony aerial mycelium, greyish yellow (3B3) to white. Soluble pigments absent.</p></tp:treatment-sec><tp:treatment-sec sec-type="Distribution"><title>Distribution.</title><p>This species is found in the Amazon rainforest in Brazil.</p></tp:treatment-sec><tp:treatment-sec sec-type="Habitat"><title>Habitat.</title><p>Fungus gardens of <italic><tp:taxon-name><tp:taxon-name-part taxon-name-part-type="genus" reg="Apterostigma">Apterostigma</tp:taxon-name-part></tp:taxon-name></italic> ant nests.</p></tp:treatment-sec><tp:treatment-sec sec-type="Additional material examined"><title>Additional material examined.</title><p>BRAZIL • Pará, Floresta Nacional de Carajás, <named-content xmlns:xlink="http://www.w3.org/1999/xlink" content-type="dwc:verbatimCoordinates" xlink:type="simple">6°07'57.5"S, 50°21'33.7"W</named-content>, on fungus garden of <italic><tp:taxon-name><tp:taxon-name-part taxon-name-part-type="genus" reg="Apterostigma">Apterostigma</tp:taxon-name-part> <tp:taxon-name-part taxon-name-part-type="species" reg="pilosum">pilosum</tp:taxon-name-part></tp:taxon-name></italic> group (ant colony ID: QVM241008-02), 13 Oct 2024, M.O. Cruz, <abbrev xmlns:xlink="http://www.w3.org/1999/xlink" content-type="institution" xlink:title="Laboratory of Fungal Ecology and Systematics" xlink:type="simple">LESF</abbrev> 2006 (<abbrev xmlns:xlink="http://www.w3.org/1999/xlink" xlink:title="internal transcribed spacer" xlink:type="simple">ITS</abbrev>: <ext-link xmlns:xlink="http://www.w3.org/1999/xlink" xlink:href="PX225024" ext-link-type="gen" xlink:type="simple">PX225024</ext-link>, <abbrev xmlns:xlink="http://www.w3.org/1999/xlink" xlink:title="large subunit" xlink:type="simple">LSU</abbrev>: <ext-link xmlns:xlink="http://www.w3.org/1999/xlink" xlink:href="PX225030" ext-link-type="gen" xlink:type="simple">PX225030</ext-link>, <italic>tef</italic>1: <ext-link xmlns:xlink="http://www.w3.org/1999/xlink" xlink:href="PX633032" ext-link-type="gen" xlink:type="simple">PX633032</ext-link>, <italic>rpb</italic>1: <ext-link xmlns:xlink="http://www.w3.org/1999/xlink" xlink:href="PX663412" ext-link-type="gen" xlink:type="simple">PX663412</ext-link>, <italic>rpb</italic>2: <ext-link xmlns:xlink="http://www.w3.org/1999/xlink" xlink:href="PX663423" ext-link-type="gen" xlink:type="simple">PX663423</ext-link>).</p></tp:treatment-sec><tp:treatment-sec sec-type="Notes"><title>Notes.</title><p><italic><tp:taxon-name><tp:taxon-name-part taxon-name-part-type="genus" reg="Manidigitorum">Manidigitorum</tp:taxon-name-part> <tp:taxon-name-part taxon-name-part-type="species" reg="attinorum">attinorum</tp:taxon-name-part></tp:taxon-name></italic> is closely related to <italic><tp:taxon-name><tp:taxon-name-part taxon-name-part-type="genus" reg="Manidigitorum">M.</tp:taxon-name-part> <tp:taxon-name-part taxon-name-part-type="species" reg="sessilis">sessilis</tp:taxon-name-part></tp:taxon-name></italic> and <italic><tp:taxon-name><tp:taxon-name-part taxon-name-part-type="genus" reg="Manidigitorum">M.</tp:taxon-name-part> <tp:taxon-name-part taxon-name-part-type="species" reg="ramosus">ramosus</tp:taxon-name-part></tp:taxon-name></italic>. The conidiophore of <italic><tp:taxon-name><tp:taxon-name-part taxon-name-part-type="genus" reg="Manidigitorum">M.</tp:taxon-name-part> <tp:taxon-name-part taxon-name-part-type="species" reg="attinorum">attinorum</tp:taxon-name-part></tp:taxon-name></italic> is smaller than that of <italic><tp:taxon-name><tp:taxon-name-part taxon-name-part-type="genus" reg="Manidigitorum">M.</tp:taxon-name-part> <tp:taxon-name-part taxon-name-part-type="species" reg="sessilis">sessilis</tp:taxon-name-part></tp:taxon-name></italic>, and the basal cell supports more phialides. Few sessile phialides are observed in <italic><tp:taxon-name><tp:taxon-name-part taxon-name-part-type="genus" reg="Manidigitorum">M.</tp:taxon-name-part> <tp:taxon-name-part taxon-name-part-type="species" reg="attinorum">attinorum</tp:taxon-name-part></tp:taxon-name></italic>. Unlike <italic><tp:taxon-name><tp:taxon-name-part taxon-name-part-type="genus" reg="Manidigitorum">M.</tp:taxon-name-part> <tp:taxon-name-part taxon-name-part-type="species" reg="ramosus">ramosus</tp:taxon-name-part></tp:taxon-name></italic>, strains of <italic><tp:taxon-name><tp:taxon-name-part taxon-name-part-type="genus" reg="Manidigitorum">M.</tp:taxon-name-part> <tp:taxon-name-part taxon-name-part-type="species" reg="attinorum">attinorum</tp:taxon-name-part></tp:taxon-name></italic> do not have frequent branches and have smaller basal cells but support more phialides. In addition, the colony radius of <italic><tp:taxon-name><tp:taxon-name-part taxon-name-part-type="genus" reg="Manidigitorum">M.</tp:taxon-name-part> <tp:taxon-name-part taxon-name-part-type="species" reg="attinorum">attinorum</tp:taxon-name-part></tp:taxon-name></italic> on <abbrev xmlns:xlink="http://www.w3.org/1999/xlink" xlink:title="Potato Dextrose Agar" xlink:type="simple">PDA</abbrev> and <abbrev xmlns:xlink="http://www.w3.org/1999/xlink" xlink:title="Cornmeal Dextrose Agar" xlink:type="simple">CMD</abbrev> at 25 °C after 4 days is greater than that of <italic><tp:taxon-name><tp:taxon-name-part taxon-name-part-type="genus" reg="Manidigitorum">M.</tp:taxon-name-part> <tp:taxon-name-part taxon-name-part-type="species" reg="sessilis">sessilis</tp:taxon-name-part></tp:taxon-name></italic> and <italic><tp:taxon-name><tp:taxon-name-part taxon-name-part-type="genus" reg="Manidigitorum">M.</tp:taxon-name-part> <tp:taxon-name-part taxon-name-part-type="species" reg="ramosus">ramosus</tp:taxon-name-part></tp:taxon-name></italic>.</p></tp:treatment-sec></tp:taxon-treatment>
