# Supplementary material for: More diverse than previously thought: a novel Hypocreaceae symbiont from Apterostigma fungus-farming ants
Source: IMA Fungus. 2026 Mar 18;17:e182573. doi: 10.3897/imafungus.17.182573 (PMC13019348; doi:10.3897/imafungus.17.182573)
Supplement: XML Treatment for Manidigitorum cervicornutus [file imafungus.17.182573-treatment3.xml]

<!DOCTYPE tp:taxon-treatment
  PUBLIC "-//TaxonX//DTD Taxonomic Treatment Publishing DTD v0 20100105//EN" "tax-treatment-NSO.dtd">
<tp:taxon-treatment xmlns:tp="http://www.plazi.org/taxpub"><tp:treatment-meta><kwd-group><label>Taxon classification</label><kwd>
                <named-content content-type="kingdom">Fungi</named-content>
              </kwd><kwd>
                <named-content content-type="order">Hypocreales</named-content>
              </kwd><kwd>
                <named-content content-type="family">Hypocreaceae</named-content>
              </kwd></kwd-group><mixed-citation publication-type="journal"><person-group><name><surname>da Cruz</surname><given-names>Mateus Oliveira</given-names></name><name><surname>Montoya</surname><given-names>Quimi Vidaurre</given-names></name><name><surname>Gerardo</surname><given-names>Nicole Marie</given-names></name><name><surname>Rodrigues</surname><given-names>Andre</given-names></name></person-group><article-title>More diverse than previously thought: a novel <italic><tp:taxon-name><tp:taxon-name-part taxon-name-part-type="family" reg="Hypocreaceae">Hypocreaceae</tp:taxon-name-part></tp:taxon-name></italic> symbiont from <italic><tp:taxon-name><tp:taxon-name-part taxon-name-part-type="genus" reg="Apterostigma">Apterostigma</tp:taxon-name-part></tp:taxon-name></italic> fungus-farming ants</article-title><source>IMA Fungus</source><day>18</day><month>03</month><year>2026</year><volume>17</volume><pub-id pub-id-type="doi">10.3897/imafungus.17.182573</pub-id></mixed-citation></tp:treatment-meta><tp:nomenclature><tp:taxon-name><object-id xmlns:xlink="http://www.w3.org/1999/xlink" content-type="arpha" xlink:type="simple">BACDE284-0D22-5090-B3F5-5151328619BA</object-id>
                    		<tp:taxon-name-part taxon-name-part-type="genus" reg="Manidigitorum">Manidigitorum</tp:taxon-name-part> <tp:taxon-name-part taxon-name-part-type="species" reg="cervicornutus">cervicornutus</tp:taxon-name-part>
                    	
                    		<object-id xmlns:xlink="http://www.w3.org/1999/xlink" content-type="mycobank" xlink:type="simple">860527</object-id>
                    	</tp:taxon-name><tp:taxon-authority>M.O. Cruz, Q.V. Montoya &amp; A. Rodrigues</tp:taxon-authority><tp:taxon-status xmlns:xlink="http://www.w3.org/1999/xlink" xlink:type="simple">sp. nov.</tp:taxon-status><xref ref-type="fig" rid="F6">Fig. 6</xref></tp:nomenclature><tp:treatment-sec sec-type="Etymology"><title>Etymology.</title><p>“cervicornutus” (cervus = deer, cornu = horn) in reference to the appearance of the basal cell supporting phialides.</p><fig id="F6" position="float" orientation="portrait"><object-id xmlns:xlink="http://www.w3.org/1999/xlink" content-type="doi" xlink:type="simple">10.3897/imafungus.17.182573.figure6</object-id><object-id xmlns:xlink="http://www.w3.org/1999/xlink" content-type="arpha" xlink:type="simple">093CEBCA-7285-59CE-ADA3-22C09956B1DA</object-id><label>Figure 6.</label><caption><p>Morphological characters of <italic><tp:taxon-name><tp:taxon-name-part taxon-name-part-type="genus" reg="Manidigitorum">Manidigitorum</tp:taxon-name-part> <tp:taxon-name-part taxon-name-part-type="species" reg="cervicornutus">cervicornutus</tp:taxon-name-part></tp:taxon-name></italic> (ex-type culture <abbrev xmlns:xlink="http://www.w3.org/1999/xlink" content-type="institution" xlink:title="Westerdijk Fungal Biodiversity Institute" xlink:type="simple">CBS</abbrev> 153791). <bold>A</bold> Conidiophore from aerial hyphae. <bold>B</bold> Conidiophore tip with nine basal cells. <bold>C</bold> Phialides from the pedicel and from the basal cell. <bold>D</bold> Basal cell with irregular shape resembling a deer horn appearance. <bold>E</bold> Conidia. <bold>F–H</bold> Culture on <abbrev xmlns:xlink="http://www.w3.org/1999/xlink" xlink:title="Cornmeal Dextrose Agar" xlink:type="simple">CMD</abbrev>, MEA, and <abbrev xmlns:xlink="http://www.w3.org/1999/xlink" xlink:title="Potato Dextrose Agar" xlink:type="simple">PDA</abbrev>, respectively, after 7 days of growth at 25 °C. Scale bars: 25 µm (<bold>A</bold>); 10 µm (<bold>B–E</bold>).</p></caption><graphic xmlns:xlink="http://www.w3.org/1999/xlink" xlink:href="imafungus-17-e182573-g006.jpg" id="oo_1564479.jpg" position="float" orientation="portrait" xlink:type="simple"><uri content-type="original_file" xlink:type="simple">https://binary.pensoft.net/fig/1564479</uri></graphic></fig></tp:treatment-sec><tp:treatment-sec sec-type="Diagnosis"><title>Diagnosis.</title><p><italic><tp:taxon-name><tp:taxon-name-part taxon-name-part-type="genus" reg="Manidigitorum">Manidigitorum</tp:taxon-name-part> <tp:taxon-name-part taxon-name-part-type="species" reg="cervicornutus">cervicornutus</tp:taxon-name-part></tp:taxon-name></italic> frequently forms hand cells with deer horn appearance.</p></tp:treatment-sec><tp:treatment-sec sec-type="Typus"><title>Typus.</title><p>PANAMA • Darién Province, Rancho Frio, <named-content xmlns:xlink="http://www.w3.org/1999/xlink" content-type="dwc:verbatimCoordinates" xlink:type="simple">8°01'11.0"S, 77°43'56.5"W</named-content>, on fungus garden of <italic><tp:taxon-name><tp:taxon-name-part taxon-name-part-type="genus" reg="Apterostigma">Apterostigma</tp:taxon-name-part> <tp:taxon-name-part taxon-name-part-type="species" reg="pilosum">pilosum</tp:taxon-name-part></tp:taxon-name></italic> group (ant colony ID: UGM030106-02), U.G. Mueller, <abbrev xmlns:xlink="http://www.w3.org/1999/xlink" content-type="institution" xlink:title="Laboratory of Fungal Ecology and Systematics" xlink:type="simple">LESF</abbrev> 870 (<abbrev xmlns:xlink="http://www.w3.org/1999/xlink" xlink:title="internal transcribed spacer" xlink:type="simple">ITS</abbrev>: <ext-link xmlns:xlink="http://www.w3.org/1999/xlink" xlink:href="PX225025" ext-link-type="gen" xlink:type="simple">PX225025</ext-link>, <abbrev xmlns:xlink="http://www.w3.org/1999/xlink" xlink:title="large subunit" xlink:type="simple">LSU</abbrev>: <ext-link xmlns:xlink="http://www.w3.org/1999/xlink" xlink:href="PX225026" ext-link-type="gen" xlink:type="simple">PX225026</ext-link>, <italic>tef</italic>1: <ext-link xmlns:xlink="http://www.w3.org/1999/xlink" xlink:href="PX633029" ext-link-type="gen" xlink:type="simple">PX633029</ext-link>, <italic>rpb</italic>1: <ext-link xmlns:xlink="http://www.w3.org/1999/xlink" xlink:href="PX663406" ext-link-type="gen" xlink:type="simple">PX663406</ext-link>, <italic>rpb</italic>2: <ext-link xmlns:xlink="http://www.w3.org/1999/xlink" xlink:href="PX663417" ext-link-type="gen" xlink:type="simple">PX663417</ext-link>). Holotype <abbrev xmlns:xlink="http://www.w3.org/1999/xlink" content-type="institution" xlink:title="Westerdijk Fungal Biodiversity Institute" xlink:type="simple">CBS</abbrev> 153791 preserved as metabolically inactive culture (ex-type culture <abbrev xmlns:xlink="http://www.w3.org/1999/xlink" content-type="institution" xlink:title="Westerdijk Fungal Biodiversity Institute" xlink:type="simple">CBS</abbrev> 153791).</p></tp:treatment-sec><tp:treatment-sec sec-type="Description"><title>Description.</title><p>Conidiophore stipes 80–590 × 2–5.5 µm, upright, alternate along the aerial mycelium, hyaline, without a foot cell, smooth-walled, rarely forming branches 4.5–30.5 × 2.5–3.5 µm; tip with up to nine hand-like cells. Pedicel 3.5–22.5 × 2–3.5 µm, erect, aseptate, hyaline, arising from the conidiophore stipe or tip, smooth-walled, supporting one basal cell or 1–9 phialides. Basal cell 4–14.5 × 2–6 µm, arising from the conidiophore stipe or the pedicel, hyaline, smooth-walled, irregularly shaped, resembling a hand supporting fingers or frequently exhibiting a deer-horn-like appearance, supporting 2–13 phialides. Supporting cell not observed. Phialides formed on the basal cell or pedicel, hyaline, sometimes with a basal septum, 6–17 µm long, lageniform, 0.5–4 × 1–3 µm at the base, 3.5–7.5 × 2–4 µm at the swollen section, 1–8 × 0.5–2 µm at the neck. Conidia formed in short chains, fusiform with rounded tips, 3–6 × 1.5–2.5 µm, hyaline, smooth-walled. Chlamydospores not observed.</p><p>Culture growth characteristics: Colonies growing at 20 °C, 25 °C, and 30 °C on MEA, <abbrev xmlns:xlink="http://www.w3.org/1999/xlink" xlink:title="Potato Dextrose Agar" xlink:type="simple">PDA</abbrev>, and <abbrev xmlns:xlink="http://www.w3.org/1999/xlink" xlink:title="Cornmeal Dextrose Agar" xlink:type="simple">CMD</abbrev>. No growth at 10 °C after 4 days on all media. Colony radius, after 4 days at 20 °C: 8 mm on MEA (inconspicuous growth, the colony barely grows on the inoculum), 18 mm on <abbrev xmlns:xlink="http://www.w3.org/1999/xlink" xlink:title="Potato Dextrose Agar" xlink:type="simple">PDA</abbrev>, 10 mm on <abbrev xmlns:xlink="http://www.w3.org/1999/xlink" xlink:title="Cornmeal Dextrose Agar" xlink:type="simple">CMD</abbrev>; at 25 °C: 10 mm on MEA, 22 mm on <abbrev xmlns:xlink="http://www.w3.org/1999/xlink" xlink:title="Potato Dextrose Agar" xlink:type="simple">PDA</abbrev>, 13 mm on <abbrev xmlns:xlink="http://www.w3.org/1999/xlink" xlink:title="Cornmeal Dextrose Agar" xlink:type="simple">CMD</abbrev>; at 30 °C: 11 mm on MEA, 14 mm on <abbrev xmlns:xlink="http://www.w3.org/1999/xlink" xlink:title="Potato Dextrose Agar" xlink:type="simple">PDA</abbrev>, 11 mm on <abbrev xmlns:xlink="http://www.w3.org/1999/xlink" xlink:title="Cornmeal Dextrose Agar" xlink:type="simple">CMD</abbrev>. Colony radius, after 7 days at 20 °C: 15 mm on MEA, 30 mm on <abbrev xmlns:xlink="http://www.w3.org/1999/xlink" xlink:title="Potato Dextrose Agar" xlink:type="simple">PDA</abbrev>, 17 mm on <abbrev xmlns:xlink="http://www.w3.org/1999/xlink" xlink:title="Cornmeal Dextrose Agar" xlink:type="simple">CMD</abbrev>; at 25 °C: 14 mm on MEA, 29 mm on <abbrev xmlns:xlink="http://www.w3.org/1999/xlink" xlink:title="Potato Dextrose Agar" xlink:type="simple">PDA</abbrev>, 14 mm on <abbrev xmlns:xlink="http://www.w3.org/1999/xlink" xlink:title="Cornmeal Dextrose Agar" xlink:type="simple">CMD</abbrev>; at 30 °C: 14 mm on MEA, 28 mm on <abbrev xmlns:xlink="http://www.w3.org/1999/xlink" xlink:title="Potato Dextrose Agar" xlink:type="simple">PDA</abbrev>, 16 mm on <abbrev xmlns:xlink="http://www.w3.org/1999/xlink" xlink:title="Cornmeal Dextrose Agar" xlink:type="simple">CMD</abbrev>. Colony morphology: <abbrev xmlns:xlink="http://www.w3.org/1999/xlink" xlink:title="Cornmeal Dextrose Agar" xlink:type="simple">CMD</abbrev> 25°C, 7 days: colonies with loose aerial mycelium, white (1A1); MEA 25 °C, 7 days: colonies with cottony aerial mycelium, white; <abbrev xmlns:xlink="http://www.w3.org/1999/xlink" xlink:title="Potato Dextrose Agar" xlink:type="simple">PDA</abbrev> 25 °C, 7 days: colonies with cottony aerial mycelium, white. Soluble pigments absent.</p></tp:treatment-sec><tp:treatment-sec sec-type="Distribution"><title>Distribution.</title><p>This species is found in tropical forests in Panama.</p></tp:treatment-sec><tp:treatment-sec sec-type="Habitat"><title>Habitat.</title><p>Fungus gardens of <italic><tp:taxon-name><tp:taxon-name-part taxon-name-part-type="genus" reg="Apterostigma">Apterostigma</tp:taxon-name-part></tp:taxon-name></italic> ant nests.</p></tp:treatment-sec><tp:treatment-sec sec-type="Additional material examined"><title>Additional material examined.</title><p>PANAMA • Colón Province, on fungus garden of <italic><tp:taxon-name><tp:taxon-name-part taxon-name-part-type="genus" reg="Apterostigma">Apterostigma</tp:taxon-name-part> <tp:taxon-name-part taxon-name-part-type="species" reg="dentigerum">dentigerum</tp:taxon-name-part></tp:taxon-name></italic> (ant colony ID: NMG020521-04), N.M. Gerardo, <abbrev xmlns:xlink="http://www.w3.org/1999/xlink" content-type="institution" xlink:title="Laboratory of Fungal Ecology and Systematics" xlink:type="simple">LESF</abbrev> 889 (<abbrev xmlns:xlink="http://www.w3.org/1999/xlink" xlink:title="internal transcribed spacer" xlink:type="simple">ITS</abbrev>: <ext-link xmlns:xlink="http://www.w3.org/1999/xlink" xlink:href="PX225016" ext-link-type="gen" xlink:type="simple">PX225016</ext-link>, <abbrev xmlns:xlink="http://www.w3.org/1999/xlink" xlink:title="large subunit" xlink:type="simple">LSU</abbrev>: <ext-link xmlns:xlink="http://www.w3.org/1999/xlink" xlink:href="PX225027" ext-link-type="gen" xlink:type="simple">PX225027</ext-link>, <italic>tef</italic>1: <ext-link xmlns:xlink="http://www.w3.org/1999/xlink" xlink:href="PX633031" ext-link-type="gen" xlink:type="simple">PX633031</ext-link>, <italic>rpb</italic>1: <ext-link xmlns:xlink="http://www.w3.org/1999/xlink" xlink:href="PX663407" ext-link-type="gen" xlink:type="simple">PX663407</ext-link>, <italic>rpb</italic>2: <ext-link xmlns:xlink="http://www.w3.org/1999/xlink" xlink:href="PX663418" ext-link-type="gen" xlink:type="simple">PX663418</ext-link>). PANAMA, Colón Province, on fungus garden of <italic><tp:taxon-name><tp:taxon-name-part taxon-name-part-type="genus" reg="Apterostigma">Apterostigma</tp:taxon-name-part> <tp:taxon-name-part taxon-name-part-type="species" reg="pilosum">pilosum</tp:taxon-name-part></tp:taxon-name></italic> group, U.G. Mueller, <abbrev xmlns:xlink="http://www.w3.org/1999/xlink" content-type="institution" xlink:title="Laboratory of Fungal Ecology and Systematics" xlink:type="simple">LESF</abbrev> 890 (<abbrev xmlns:xlink="http://www.w3.org/1999/xlink" xlink:title="internal transcribed spacer" xlink:type="simple">ITS</abbrev>: <ext-link xmlns:xlink="http://www.w3.org/1999/xlink" xlink:href="PX225018" ext-link-type="gen" xlink:type="simple">PX225018</ext-link>, <abbrev xmlns:xlink="http://www.w3.org/1999/xlink" xlink:title="large subunit" xlink:type="simple">LSU</abbrev>: <ext-link xmlns:xlink="http://www.w3.org/1999/xlink" xlink:href="PX225028" ext-link-type="gen" xlink:type="simple">PX225028</ext-link>, <italic>tef</italic>1: <ext-link xmlns:xlink="http://www.w3.org/1999/xlink" xlink:href="PX633035" ext-link-type="gen" xlink:type="simple">PX633035</ext-link>, <italic>rpb</italic>1: <ext-link xmlns:xlink="http://www.w3.org/1999/xlink" xlink:href="PX663408" ext-link-type="gen" xlink:type="simple">PX663408</ext-link>, <italic>rpb</italic>2: <ext-link xmlns:xlink="http://www.w3.org/1999/xlink" xlink:href="PX663419" ext-link-type="gen" xlink:type="simple">PX663419</ext-link>).</p></tp:treatment-sec><tp:treatment-sec sec-type="Notes"><title>Notes.</title><p><italic><tp:taxon-name><tp:taxon-name-part taxon-name-part-type="genus" reg="Manidigitorum">Manidigitorum</tp:taxon-name-part> <tp:taxon-name-part taxon-name-part-type="species" reg="cervicornutus">cervicornutus</tp:taxon-name-part></tp:taxon-name></italic> is closely related to <italic><tp:taxon-name><tp:taxon-name-part taxon-name-part-type="genus" reg="Manidigitorum">M.</tp:taxon-name-part> <tp:taxon-name-part taxon-name-part-type="species" reg="sessilis">sessilis</tp:taxon-name-part></tp:taxon-name></italic>. Unlike the latter, <italic><tp:taxon-name><tp:taxon-name-part taxon-name-part-type="genus" reg="Manidigitorum">M.</tp:taxon-name-part> <tp:taxon-name-part taxon-name-part-type="species" reg="cervicornutus">cervicornutus</tp:taxon-name-part></tp:taxon-name></italic> has a smaller conidiophore and lacks a supporting cell and a sessile phialide. In addition, <italic><tp:taxon-name><tp:taxon-name-part taxon-name-part-type="genus" reg="Manidigitorum">M.</tp:taxon-name-part> <tp:taxon-name-part taxon-name-part-type="species" reg="cervicornutus">cervicornutus</tp:taxon-name-part></tp:taxon-name></italic> presents growth on <abbrev xmlns:xlink="http://www.w3.org/1999/xlink" xlink:title="Potato Dextrose Agar" xlink:type="simple">PDA</abbrev> and <abbrev xmlns:xlink="http://www.w3.org/1999/xlink" xlink:title="Cornmeal Dextrose Agar" xlink:type="simple">CMD</abbrev> at 30 °C after 4 days, unlike <italic><tp:taxon-name><tp:taxon-name-part taxon-name-part-type="genus" reg="Manidigitorum">M.</tp:taxon-name-part> <tp:taxon-name-part taxon-name-part-type="species" reg="sessilis">sessilis</tp:taxon-name-part></tp:taxon-name></italic>, which does not grow at 30 °C.</p></tp:treatment-sec></tp:taxon-treatment>
