# Supplementary material for: More diverse than previously thought: a novel Hypocreaceae symbiont from Apterostigma fungus-farming ants
Source: IMA Fungus. 2026 Mar 18;17:e182573. doi: 10.3897/imafungus.17.182573 (PMC13019348; doi:10.3897/imafungus.17.182573)
Supplement: XML Treatment for Manidigitorum minutus [file imafungus.17.182573-treatment4.xml]

<!DOCTYPE tp:taxon-treatment
  PUBLIC "-//TaxonX//DTD Taxonomic Treatment Publishing DTD v0 20100105//EN" "tax-treatment-NSO.dtd">
<tp:taxon-treatment xmlns:tp="http://www.plazi.org/taxpub"><tp:treatment-meta><kwd-group><label>Taxon classification</label><kwd>
                <named-content content-type="kingdom">Fungi</named-content>
              </kwd><kwd>
                <named-content content-type="order">Hypocreales</named-content>
              </kwd><kwd>
                <named-content content-type="family">Hypocreaceae</named-content>
              </kwd></kwd-group><mixed-citation publication-type="journal"><person-group><name><surname>da Cruz</surname><given-names>Mateus Oliveira</given-names></name><name><surname>Montoya</surname><given-names>Quimi Vidaurre</given-names></name><name><surname>Gerardo</surname><given-names>Nicole Marie</given-names></name><name><surname>Rodrigues</surname><given-names>Andre</given-names></name></person-group><article-title>More diverse than previously thought: a novel <italic><tp:taxon-name><tp:taxon-name-part taxon-name-part-type="family" reg="Hypocreaceae">Hypocreaceae</tp:taxon-name-part></tp:taxon-name></italic> symbiont from <italic><tp:taxon-name><tp:taxon-name-part taxon-name-part-type="genus" reg="Apterostigma">Apterostigma</tp:taxon-name-part></tp:taxon-name></italic> fungus-farming ants</article-title><source>IMA Fungus</source><day>18</day><month>03</month><year>2026</year><volume>17</volume><pub-id pub-id-type="doi">10.3897/imafungus.17.182573</pub-id></mixed-citation></tp:treatment-meta><tp:nomenclature><tp:taxon-name><object-id xmlns:xlink="http://www.w3.org/1999/xlink" content-type="arpha" xlink:type="simple">A0C32FD8-4759-5B8E-B842-1CAF2B2FFCB2</object-id>
                    		<tp:taxon-name-part taxon-name-part-type="genus" reg="Manidigitorum">Manidigitorum</tp:taxon-name-part> <tp:taxon-name-part taxon-name-part-type="species" reg="minutus">minutus</tp:taxon-name-part>
                    	
                    		<object-id xmlns:xlink="http://www.w3.org/1999/xlink" content-type="mycobank" xlink:type="simple">860528</object-id>
                    	</tp:taxon-name><tp:taxon-authority>M.O. Cruz, Q.V. Montoya &amp; A. Rodrigues</tp:taxon-authority><tp:taxon-status xmlns:xlink="http://www.w3.org/1999/xlink" xlink:type="simple">sp. nov.</tp:taxon-status><xref ref-type="fig" rid="F7">Fig. 7</xref></tp:nomenclature><tp:treatment-sec sec-type="Etymology"><title>Etymology.</title><p>“minutus” (minutus = small) in reference to the conidiophore size.</p><fig id="F7" position="float" orientation="portrait"><object-id xmlns:xlink="http://www.w3.org/1999/xlink" content-type="doi" xlink:type="simple">10.3897/imafungus.17.182573.figure7</object-id><object-id xmlns:xlink="http://www.w3.org/1999/xlink" content-type="arpha" xlink:type="simple">6153AC54-B6CB-5A65-BDB3-48047C87926A</object-id><label>Figure 7.</label><caption><p>Morphological characters of <italic><tp:taxon-name><tp:taxon-name-part taxon-name-part-type="genus" reg="Manidigitorum">Manidigitorum</tp:taxon-name-part> <tp:taxon-name-part taxon-name-part-type="species" reg="minutus">minutus</tp:taxon-name-part></tp:taxon-name></italic> (ex-type culture <abbrev xmlns:xlink="http://www.w3.org/1999/xlink" content-type="institution" xlink:title="Westerdijk Fungal Biodiversity Institute" xlink:type="simple">CBS</abbrev> 153792). <bold>A</bold> Conidiophore from aerial hyphae—the conidiophore apex supports one declined pedicel completely covered by phialides. <bold>B</bold> Conidiophore tip with basal cell vesicle-like supporting phialides. <bold>C, D</bold> Conidiophore tip with irregular and indeterminate basal cell supporting phialides (in <bold>C</bold>, the arrow indicates the additional supporting cell). <bold>E</bold> Conidia. <bold>F–H</bold> Culture on <abbrev xmlns:xlink="http://www.w3.org/1999/xlink" xlink:title="Cornmeal Dextrose Agar" xlink:type="simple">CMD</abbrev>, MEA, and <abbrev xmlns:xlink="http://www.w3.org/1999/xlink" xlink:title="Potato Dextrose Agar" xlink:type="simple">PDA</abbrev>, respectively, after 7 days of growth at 25 °C. Scale bars: 10 µm (<bold>A</bold>); 8 µm (<bold>B–C</bold>); 6.5 µm (<bold>D</bold>); 10 µm (<bold>E</bold>).</p></caption><graphic xmlns:xlink="http://www.w3.org/1999/xlink" xlink:href="imafungus-17-e182573-g007.jpg" id="oo_1564480.jpg" position="float" orientation="portrait" xlink:type="simple"><uri content-type="original_file" xlink:type="simple">https://binary.pensoft.net/fig/1564480</uri></graphic></fig></tp:treatment-sec><tp:treatment-sec sec-type="Diagnosis"><title>Diagnosis.</title><p><italic><tp:taxon-name><tp:taxon-name-part taxon-name-part-type="genus" reg="Manidigitorum">Manidigitorum</tp:taxon-name-part> <tp:taxon-name-part taxon-name-part-type="species" reg="minutus">minutus</tp:taxon-name-part></tp:taxon-name></italic> forms conidiophores smaller than those of other <italic><tp:taxon-name><tp:taxon-name-part taxon-name-part-type="genus" reg="Manidigitorum">Manidigitorum</tp:taxon-name-part></tp:taxon-name></italic> spp.</p></tp:treatment-sec><tp:treatment-sec sec-type="Typus"><title>Typus.</title><p>BRAZIL • Amazonas, Novo Airão, Parque Nacional de Anavilhanas, <named-content xmlns:xlink="http://www.w3.org/1999/xlink" content-type="dwc:verbatimCoordinates" xlink:type="simple">2°31.39'S, 60°49.53'W</named-content>, on fungus garden of <italic><tp:taxon-name><tp:taxon-name-part taxon-name-part-type="genus" reg="Apterostigma">Apterostigma</tp:taxon-name-part> <tp:taxon-name-part taxon-name-part-type="species" reg="urichii">urichii</tp:taxon-name-part></tp:taxon-name></italic> (ant colony ID: CAR170120-04), 20 Jan 2017, Q.V. Montoya, <abbrev xmlns:xlink="http://www.w3.org/1999/xlink" content-type="institution" xlink:title="Laboratory of Fungal Ecology and Systematics" xlink:type="simple">LESF</abbrev> 1035 (<abbrev xmlns:xlink="http://www.w3.org/1999/xlink" xlink:title="internal transcribed spacer" xlink:type="simple">ITS</abbrev>: <ext-link xmlns:xlink="http://www.w3.org/1999/xlink" xlink:href="PX225022" ext-link-type="gen" xlink:type="simple">PX225022</ext-link>, <abbrev xmlns:xlink="http://www.w3.org/1999/xlink" xlink:title="large subunit" xlink:type="simple">LSU</abbrev>: <ext-link xmlns:xlink="http://www.w3.org/1999/xlink" xlink:href="PX225031" ext-link-type="gen" xlink:type="simple">PX225031</ext-link>, <italic>tef</italic>1: <ext-link xmlns:xlink="http://www.w3.org/1999/xlink" xlink:href="PX633038" ext-link-type="gen" xlink:type="simple">PX633038</ext-link>, <italic>rpb</italic>1: <ext-link xmlns:xlink="http://www.w3.org/1999/xlink" xlink:href="PX663415" ext-link-type="gen" xlink:type="simple">PX663415</ext-link>, <italic>rpb</italic>2: <ext-link xmlns:xlink="http://www.w3.org/1999/xlink" xlink:href="PX663425" ext-link-type="gen" xlink:type="simple">PX663425</ext-link>). Holotype <abbrev xmlns:xlink="http://www.w3.org/1999/xlink" content-type="institution" xlink:title="Westerdijk Fungal Biodiversity Institute" xlink:type="simple">CBS</abbrev> 153792 preserved as metabolically inactive culture (ex-type culture <abbrev xmlns:xlink="http://www.w3.org/1999/xlink" content-type="institution" xlink:title="Westerdijk Fungal Biodiversity Institute" xlink:type="simple">CBS</abbrev> 153792).</p></tp:treatment-sec><tp:treatment-sec sec-type="Description"><title>Description.</title><p>Conidiophore stipe 33–250 × 3–5 µm, upright, alternate, or opposite along the aerial mycelium, hyaline, without a foot cell, smooth-walled, rarely forming branches 4–5 × 1.5–3 µm; tip with up to four basal cells. Pedicel 2–9 × 1.5–4 µm, erect or declined, aseptate, hyaline, smooth-walled, arising from the conidiophore tip, some supporting 5–15 phialides. Basal cell 4–7.5 × 2.5–5.5 µm, arising from the conidiophore stipe or pedicel, irregularly shaped, resembling a hand supporting fingers, vesicle-like or indeterminate, hyaline, smooth-walled, supporting 3–25 phialides. Supporting cell 6–10 × 1–3 µm, rare, oblong, hyaline, smooth-walled, supporting one phialide. Phialides formed on the basal cell or pedicel, rarely sessile, hyaline, sometimes with a basal septum, 6.1–12.2 µm long, lageniform, 1–2.5 × 0.5–3 µm at the base, 3–6.5 × 1.5–4 µm at the swollen section, 1.5–7.5 × 0.5–2.5 µm at the neck. Conidia formed in long chains, fusiform with rounded tips, 2–4 × 1.5–2.5 µm, hyaline, smooth-walled. Chlamydospores not observed.</p><p>Culture growth characteristics: Colonies growing at 20 °C, 25 °C, and 30 °C. No growth at 10 °C after 4 days on all media. Colony radius, after 4 days at 20 °C: 4 mm on MEA, 4 mm on <abbrev xmlns:xlink="http://www.w3.org/1999/xlink" xlink:title="Potato Dextrose Agar" xlink:type="simple">PDA</abbrev> (inconspicuous growth, the colony barely grows on the inoculum), 12 mm on <abbrev xmlns:xlink="http://www.w3.org/1999/xlink" xlink:title="Cornmeal Dextrose Agar" xlink:type="simple">CMD</abbrev>; at 25 °C: 8 mm on MEA, 6 mm on <abbrev xmlns:xlink="http://www.w3.org/1999/xlink" xlink:title="Potato Dextrose Agar" xlink:type="simple">PDA</abbrev>, 5 mm on <abbrev xmlns:xlink="http://www.w3.org/1999/xlink" xlink:title="Cornmeal Dextrose Agar" xlink:type="simple">CMD</abbrev> (inconspicuous growth); at 30 °C: 8 mm on MEA (inconspicuous growth), 14 mm on <abbrev xmlns:xlink="http://www.w3.org/1999/xlink" xlink:title="Potato Dextrose Agar" xlink:type="simple">PDA</abbrev>, 7 mm on <abbrev xmlns:xlink="http://www.w3.org/1999/xlink" xlink:title="Cornmeal Dextrose Agar" xlink:type="simple">CMD</abbrev> (inconspicuous growth). Colony radius, after 7 days at 20 °C: 8 mm on MEA (inconspicuous growth), 15 mm on <abbrev xmlns:xlink="http://www.w3.org/1999/xlink" xlink:title="Potato Dextrose Agar" xlink:type="simple">PDA</abbrev>, 3 mm on <abbrev xmlns:xlink="http://www.w3.org/1999/xlink" xlink:title="Cornmeal Dextrose Agar" xlink:type="simple">CMD</abbrev> (inconspicuous growth); at 25 °C: 1.9 mm on MEA, 22 mm on <abbrev xmlns:xlink="http://www.w3.org/1999/xlink" xlink:title="Potato Dextrose Agar" xlink:type="simple">PDA</abbrev>, 7 mm on <abbrev xmlns:xlink="http://www.w3.org/1999/xlink" xlink:title="Cornmeal Dextrose Agar" xlink:type="simple">CMD</abbrev>; at 30 °C: 9 mm on MEA (the colony barely grows on the inoculum), 26 mm on <abbrev xmlns:xlink="http://www.w3.org/1999/xlink" xlink:title="Potato Dextrose Agar" xlink:type="simple">PDA</abbrev>, 13 mm on <abbrev xmlns:xlink="http://www.w3.org/1999/xlink" xlink:title="Cornmeal Dextrose Agar" xlink:type="simple">CMD</abbrev>. Colony morphology: <abbrev xmlns:xlink="http://www.w3.org/1999/xlink" xlink:title="Cornmeal Dextrose Agar" xlink:type="simple">CMD</abbrev> 25 °C, 7 days: colonies with loose aerial mycelium, white (1A1); MEA 25 °C, 7 days: colonies with cottony aerial mycelium, white; <abbrev xmlns:xlink="http://www.w3.org/1999/xlink" xlink:title="Potato Dextrose Agar" xlink:type="simple">PDA</abbrev> 25 °C, 7 days: colonies with cottony aerial mycelium, white. Soluble pigments absent.</p></tp:treatment-sec><tp:treatment-sec sec-type="Distribution"><title>Distribution.</title><p>This species is found in the Amazon rainforest in Brazil.</p></tp:treatment-sec><tp:treatment-sec sec-type="Habitats"><title>Habitats.</title><p>Fungus gardens of <italic><tp:taxon-name><tp:taxon-name-part taxon-name-part-type="genus" reg="Apterostigma">Apterostigma</tp:taxon-name-part></tp:taxon-name></italic> ant nests.</p></tp:treatment-sec><tp:treatment-sec sec-type="Additional material examined"><title>Additional material examined.</title><p>BRAZIL • Amazonas, Novo Airão, Parque Nacional de Anavilhanas, on fungus garden of <italic><tp:taxon-name><tp:taxon-name-part taxon-name-part-type="genus" reg="Apterostigma">Apterostigma</tp:taxon-name-part> <tp:taxon-name-part taxon-name-part-type="species" reg="pilosum">pilosum</tp:taxon-name-part></tp:taxon-name></italic> group (ant colony ID: CC170119-03), 19 Jan 2017, Q.V. Montoya, <abbrev xmlns:xlink="http://www.w3.org/1999/xlink" content-type="institution" xlink:title="Laboratory of Fungal Ecology and Systematics" xlink:type="simple">LESF</abbrev> 1036 (<abbrev xmlns:xlink="http://www.w3.org/1999/xlink" xlink:title="internal transcribed spacer" xlink:type="simple">ITS</abbrev>: <ext-link xmlns:xlink="http://www.w3.org/1999/xlink" xlink:href="PX225023" ext-link-type="gen" xlink:type="simple">PX225023</ext-link>, <abbrev xmlns:xlink="http://www.w3.org/1999/xlink" xlink:title="large subunit" xlink:type="simple">LSU</abbrev>: <ext-link xmlns:xlink="http://www.w3.org/1999/xlink" xlink:href="PX225032" ext-link-type="gen" xlink:type="simple">PX225032</ext-link>, <italic>tef</italic>1: <ext-link xmlns:xlink="http://www.w3.org/1999/xlink" xlink:href="PX633039" ext-link-type="gen" xlink:type="simple">PX633039</ext-link>, <italic>rpb</italic>1: <ext-link xmlns:xlink="http://www.w3.org/1999/xlink" xlink:href="PX663416" ext-link-type="gen" xlink:type="simple">PX663416</ext-link>, <italic>rpb</italic>2: <ext-link xmlns:xlink="http://www.w3.org/1999/xlink" xlink:href="PX663426" ext-link-type="gen" xlink:type="simple">PX663426</ext-link>).</p></tp:treatment-sec><tp:treatment-sec sec-type="Notes"><title>Notes.</title><p><italic><tp:taxon-name><tp:taxon-name-part taxon-name-part-type="genus" reg="Manidigitorum">Manidigitorum</tp:taxon-name-part> <tp:taxon-name-part taxon-name-part-type="species" reg="minutus">minutus</tp:taxon-name-part></tp:taxon-name></italic> is closely related to <italic><tp:taxon-name><tp:taxon-name-part taxon-name-part-type="genus" reg="Manidigitorum">M.</tp:taxon-name-part> <tp:taxon-name-part taxon-name-part-type="species" reg="ramosus">ramosus</tp:taxon-name-part></tp:taxon-name></italic>. However, unlike <italic><tp:taxon-name><tp:taxon-name-part taxon-name-part-type="genus" reg="Manidigitorum">M.</tp:taxon-name-part> <tp:taxon-name-part taxon-name-part-type="species" reg="ramosus">ramosus</tp:taxon-name-part></tp:taxon-name></italic>, the basal cells of <italic><tp:taxon-name><tp:taxon-name-part taxon-name-part-type="genus" reg="Manidigitorum">M.</tp:taxon-name-part> <tp:taxon-name-part taxon-name-part-type="species" reg="minutus">minutus</tp:taxon-name-part></tp:taxon-name></italic> can be vesicle-like and support a greater number of phialides. No supporting cell was observed in <italic><tp:taxon-name><tp:taxon-name-part taxon-name-part-type="genus" reg="Manidigitorum">M.</tp:taxon-name-part> <tp:taxon-name-part taxon-name-part-type="species" reg="minutus">minutus</tp:taxon-name-part></tp:taxon-name></italic>, as seen in <italic><tp:taxon-name><tp:taxon-name-part taxon-name-part-type="genus" reg="Manidigitorum">M.</tp:taxon-name-part> <tp:taxon-name-part taxon-name-part-type="species" reg="ramosus">ramosus</tp:taxon-name-part></tp:taxon-name></italic>. Additionally, the mycelial growth of <italic><tp:taxon-name><tp:taxon-name-part taxon-name-part-type="genus" reg="Manidigitorum">M.</tp:taxon-name-part> <tp:taxon-name-part taxon-name-part-type="species" reg="minutus">minutus</tp:taxon-name-part></tp:taxon-name></italic> on <abbrev xmlns:xlink="http://www.w3.org/1999/xlink" xlink:title="Potato Dextrose Agar" xlink:type="simple">PDA</abbrev> (after 4 and 7 days at 20, 25, and 30 °C) is slower compared to that of <italic><tp:taxon-name><tp:taxon-name-part taxon-name-part-type="genus" reg="Manidigitorum">M.</tp:taxon-name-part> <tp:taxon-name-part taxon-name-part-type="species" reg="ramosus">ramosus</tp:taxon-name-part></tp:taxon-name></italic>.</p></tp:treatment-sec></tp:taxon-treatment>
