# Supplementary material for: More diverse than previously thought: a novel Hypocreaceae symbiont from Apterostigma fungus-farming ants
Source: IMA Fungus. 2026 Mar 18;17:e182573. doi: 10.3897/imafungus.17.182573 (PMC13019348; doi:10.3897/imafungus.17.182573)
Supplement: XML Treatment for Manidigitorum ramosus [file imafungus.17.182573-treatment5.xml]

<!DOCTYPE tp:taxon-treatment
  PUBLIC "-//TaxonX//DTD Taxonomic Treatment Publishing DTD v0 20100105//EN" "tax-treatment-NSO.dtd">
<tp:taxon-treatment xmlns:tp="http://www.plazi.org/taxpub"><tp:treatment-meta><kwd-group><label>Taxon classification</label><kwd>
                <named-content content-type="kingdom">Fungi</named-content>
              </kwd><kwd>
                <named-content content-type="order">Hypocreales</named-content>
              </kwd><kwd>
                <named-content content-type="family">Hypocreaceae</named-content>
              </kwd></kwd-group><mixed-citation publication-type="journal"><person-group><name><surname>da Cruz</surname><given-names>Mateus Oliveira</given-names></name><name><surname>Montoya</surname><given-names>Quimi Vidaurre</given-names></name><name><surname>Gerardo</surname><given-names>Nicole Marie</given-names></name><name><surname>Rodrigues</surname><given-names>Andre</given-names></name></person-group><article-title>More diverse than previously thought: a novel <italic><tp:taxon-name><tp:taxon-name-part taxon-name-part-type="family" reg="Hypocreaceae">Hypocreaceae</tp:taxon-name-part></tp:taxon-name></italic> symbiont from <italic><tp:taxon-name><tp:taxon-name-part taxon-name-part-type="genus" reg="Apterostigma">Apterostigma</tp:taxon-name-part></tp:taxon-name></italic> fungus-farming ants</article-title><source>IMA Fungus</source><day>18</day><month>03</month><year>2026</year><volume>17</volume><pub-id pub-id-type="doi">10.3897/imafungus.17.182573</pub-id></mixed-citation></tp:treatment-meta><tp:nomenclature><tp:taxon-name><object-id xmlns:xlink="http://www.w3.org/1999/xlink" content-type="arpha" xlink:type="simple">DE7054DE-619B-5457-8C6E-C7D5D3394CB2</object-id>
                    		<tp:taxon-name-part taxon-name-part-type="genus" reg="Manidigitorum">Manidigitorum</tp:taxon-name-part> <tp:taxon-name-part taxon-name-part-type="species" reg="ramosus">ramosus</tp:taxon-name-part>
                    	
                    		<object-id xmlns:xlink="http://www.w3.org/1999/xlink" content-type="mycobank" xlink:type="simple">860529</object-id>
                    	</tp:taxon-name><tp:taxon-authority>M.O. Cruz, Q.V. Montoya &amp; A. Rodrigues</tp:taxon-authority><tp:taxon-status xmlns:xlink="http://www.w3.org/1999/xlink" xlink:type="simple">sp. nov.</tp:taxon-status><xref ref-type="fig" rid="F8">Fig. 8</xref></tp:nomenclature><tp:treatment-sec sec-type="Etymology"><title>Etymology.</title><p>“ramosus” (ramosus = branched) in reference to the frequently branched conidiophores.</p><fig id="F8" position="float" orientation="portrait"><object-id xmlns:xlink="http://www.w3.org/1999/xlink" content-type="doi" xlink:type="simple">10.3897/imafungus.17.182573.figure8</object-id><object-id xmlns:xlink="http://www.w3.org/1999/xlink" content-type="arpha" xlink:type="simple">BB111429-8AA2-57F7-AD27-2C094072992E</object-id><label>Figure 8.</label><caption><p>Morphological characters of <italic><tp:taxon-name><tp:taxon-name-part taxon-name-part-type="genus" reg="Manidigitorum">Manidigitorum</tp:taxon-name-part> <tp:taxon-name-part taxon-name-part-type="species" reg="ramosus">ramosus</tp:taxon-name-part></tp:taxon-name></italic> (ex-type culture <abbrev xmlns:xlink="http://www.w3.org/1999/xlink" content-type="institution" xlink:title="Westerdijk Fungal Biodiversity Institute" xlink:type="simple">CBS</abbrev> 153795). <bold>A</bold> Conidiophore from aerial hyphae. <bold>B</bold> Conidiophore tip showing phialides arising from the basal cell as well as from the pedicel. <bold>C, D</bold> Conidiophore tip with bifurcation. <bold>E</bold> Conidiophore tip with sessile phialide. <bold>F</bold> Conidia. <bold>G–I</bold> Culture on <abbrev xmlns:xlink="http://www.w3.org/1999/xlink" xlink:title="Cornmeal Dextrose Agar" xlink:type="simple">CMD</abbrev>, MEA, and <abbrev xmlns:xlink="http://www.w3.org/1999/xlink" xlink:title="Potato Dextrose Agar" xlink:type="simple">PDA</abbrev>, respectively, after 7 days of growth at 25 °C. Scale bars: 25 µm (<bold>A</bold>, <bold>B</bold>, <bold>F</bold>); 10 µm (<bold>C</bold>, <bold>E</bold>); 20 µm (<bold>D</bold>).</p></caption><graphic xmlns:xlink="http://www.w3.org/1999/xlink" xlink:href="imafungus-17-e182573-g008.jpg" id="oo_1564481.jpg" position="float" orientation="portrait" xlink:type="simple"><uri content-type="original_file" xlink:type="simple">https://binary.pensoft.net/fig/1564481</uri></graphic></fig></tp:treatment-sec><tp:treatment-sec sec-type="Diagnosis"><title>Diagnosis.</title><p><italic><tp:taxon-name><tp:taxon-name-part taxon-name-part-type="genus" reg="Manidigitorum">Manidigitorum</tp:taxon-name-part> <tp:taxon-name-part taxon-name-part-type="species" reg="ramosus">ramosus</tp:taxon-name-part></tp:taxon-name></italic> forms conidiophores with frequent branches.</p></tp:treatment-sec><tp:treatment-sec sec-type="Typus"><title>Typus.</title><p>ECUADOR • eastern, Tiputini Biodiversity Station, on fungus garden of <italic><tp:taxon-name><tp:taxon-name-part taxon-name-part-type="genus" reg="Apterostigma">Apterostigma</tp:taxon-name-part> <tp:taxon-name-part taxon-name-part-type="uncertainty-rank">cf.</tp:taxon-name-part> <tp:taxon-name-part taxon-name-part-type="species" reg="dentigerum">dentigerum</tp:taxon-name-part></tp:taxon-name></italic> (ant colony ID: AGH030609-03), 06 Sep 2003, Anna Himler, <abbrev xmlns:xlink="http://www.w3.org/1999/xlink" content-type="institution" xlink:title="Laboratory of Fungal Ecology and Systematics" xlink:type="simple">LESF</abbrev> 871 (<abbrev xmlns:xlink="http://www.w3.org/1999/xlink" xlink:title="internal transcribed spacer" xlink:type="simple">ITS</abbrev>: <ext-link xmlns:xlink="http://www.w3.org/1999/xlink" xlink:href="PX225020" ext-link-type="gen" xlink:type="simple">PX225020</ext-link>, <abbrev xmlns:xlink="http://www.w3.org/1999/xlink" xlink:title="large subunit" xlink:type="simple">LSU</abbrev>: <ext-link xmlns:xlink="http://www.w3.org/1999/xlink" xlink:href="PX225034" ext-link-type="gen" xlink:type="simple">PX225034</ext-link>, <italic>tef</italic>1: <ext-link xmlns:xlink="http://www.w3.org/1999/xlink" xlink:href="PX633033" ext-link-type="gen" xlink:type="simple">PX633033</ext-link>, <italic>rpb</italic>1: <ext-link xmlns:xlink="http://www.w3.org/1999/xlink" xlink:href="PX663414" ext-link-type="gen" xlink:type="simple">PX663414</ext-link>, <italic>rpb</italic>2: <ext-link xmlns:xlink="http://www.w3.org/1999/xlink" xlink:href="PX663424" ext-link-type="gen" xlink:type="simple">PX663424</ext-link>). Holotype <abbrev xmlns:xlink="http://www.w3.org/1999/xlink" content-type="institution" xlink:title="Westerdijk Fungal Biodiversity Institute" xlink:type="simple">CBS</abbrev> 153795 preserved as metabolically inactive culture (ex-type culture <abbrev xmlns:xlink="http://www.w3.org/1999/xlink" content-type="institution" xlink:title="Westerdijk Fungal Biodiversity Institute" xlink:type="simple">CBS</abbrev> 153795).</p></tp:treatment-sec><tp:treatment-sec sec-type="Description"><title>Description.</title><p>Conidiophore stipe 54–858 × 2–6.5 µm, upright, alternate, or opposite along the aerial mycelium, hyaline, without a foot cell, smooth-walled, always forming branches 4.5–65.5 × 2.5–6.5 µm; tip usually bifurcate, with up to seven basal cells. Pedicel 2.5–21.5 × 2–6 µm, erect, aseptate, hyaline, arising from the conidiophore stipe or branches, smooth-walled, supporting 1–5 phialides. Basal cell 2–20 × 2.5–10 µm, arising from the conidiophore branches or the pedicel, irregularly shaped, resembling a hand supporting fingers, hyaline, smooth-walled, supporting 1–9 phialides. Supporting cell not observed. Phialides formed on the basal cell, pedicel, or branch, rarely sessile on the conidiophore stipe, hyaline, sometimes with a basal septum, 6–40 µm long, lageniform, 1–9 × 1–8 µm at the base, 1.5–15 × 1.5–8 µm at the swollen section, 1–20.5 × 0.6–2.5 µm at the neck. Conidia formed in long chains, fusiform with rounded tips, 3.5–7.5 × 1.5–3 µm, hyaline, smooth-walled. Chlamydospores not observed.</p><p>Culture growth characteristics: Colonies growing at 20 °C, 25 °C, and 30 °C on MEA, <abbrev xmlns:xlink="http://www.w3.org/1999/xlink" xlink:title="Potato Dextrose Agar" xlink:type="simple">PDA</abbrev>, and <abbrev xmlns:xlink="http://www.w3.org/1999/xlink" xlink:title="Cornmeal Dextrose Agar" xlink:type="simple">CMD</abbrev>. No growth at 10 °C after 4 days on all media. Colony radius, after 4 days at 20 °C: 6 mm on MEA (inconspicuous growth, the colony barely grows on the inoculum), 17 mm on <abbrev xmlns:xlink="http://www.w3.org/1999/xlink" xlink:title="Potato Dextrose Agar" xlink:type="simple">PDA</abbrev>, 14 mm on <abbrev xmlns:xlink="http://www.w3.org/1999/xlink" xlink:title="Cornmeal Dextrose Agar" xlink:type="simple">CMD</abbrev>; at 25 °C: 11 mm on MEA, 22 mm on <abbrev xmlns:xlink="http://www.w3.org/1999/xlink" xlink:title="Potato Dextrose Agar" xlink:type="simple">PDA</abbrev>, 9 mm on <abbrev xmlns:xlink="http://www.w3.org/1999/xlink" xlink:title="Cornmeal Dextrose Agar" xlink:type="simple">CMD</abbrev> (inconspicuous growth); at 30 °C: 11 mm on MEA, 23 mm on <abbrev xmlns:xlink="http://www.w3.org/1999/xlink" xlink:title="Potato Dextrose Agar" xlink:type="simple">PDA</abbrev>, 10 mm on <abbrev xmlns:xlink="http://www.w3.org/1999/xlink" xlink:title="Cornmeal Dextrose Agar" xlink:type="simple">CMD</abbrev>. Colony radius, after 7 days at 20 °C: 10 mm on MEA, 34 mm on <abbrev xmlns:xlink="http://www.w3.org/1999/xlink" xlink:title="Potato Dextrose Agar" xlink:type="simple">PDA</abbrev>, 5 mm on <abbrev xmlns:xlink="http://www.w3.org/1999/xlink" xlink:title="Cornmeal Dextrose Agar" xlink:type="simple">CMD</abbrev>; at 25 °C: 17 mm on MEA, 35 mm on <abbrev xmlns:xlink="http://www.w3.org/1999/xlink" xlink:title="Potato Dextrose Agar" xlink:type="simple">PDA</abbrev>, 15 mm on <abbrev xmlns:xlink="http://www.w3.org/1999/xlink" xlink:title="Cornmeal Dextrose Agar" xlink:type="simple">CMD</abbrev>; at 30 °C: 17 mm on MEA, 34 mm on <abbrev xmlns:xlink="http://www.w3.org/1999/xlink" xlink:title="Potato Dextrose Agar" xlink:type="simple">PDA</abbrev>, 15 mm on <abbrev xmlns:xlink="http://www.w3.org/1999/xlink" xlink:title="Cornmeal Dextrose Agar" xlink:type="simple">CMD</abbrev>. Colony morphology: <abbrev xmlns:xlink="http://www.w3.org/1999/xlink" xlink:title="Cornmeal Dextrose Agar" xlink:type="simple">CMD</abbrev> 25 °C, 7 days: colonies with loose aerial mycelium, white (1A1); MEA 25 °C, 7 days: colonies with cottony aerial mycelium, white; <abbrev xmlns:xlink="http://www.w3.org/1999/xlink" xlink:title="Potato Dextrose Agar" xlink:type="simple">PDA</abbrev> 25 °C, 7 days: colonies with cottony aerial mycelium, white to pale yellow (4A3). Soluble pigments absent.</p></tp:treatment-sec><tp:treatment-sec sec-type="Distribution"><title>Distribution.</title><p>The species is found in tropical forests in eastern Ecuadorian Amazon and Atlantic rainforest in Brazil.</p></tp:treatment-sec><tp:treatment-sec sec-type="Habitat"><title>Habitat.</title><p>Fungus gardens of <italic><tp:taxon-name><tp:taxon-name-part taxon-name-part-type="genus" reg="Apterostigma">Apterostigma</tp:taxon-name-part></tp:taxon-name></italic> ant nests.</p></tp:treatment-sec><tp:treatment-sec sec-type="Additional material examined"><title>Additional material examined.</title><p>BRAZIL • São Paulo, Ribeirão Grande, Parque Estadual Intervales, <named-content xmlns:xlink="http://www.w3.org/1999/xlink" content-type="dwc:verbatimCoordinates" xlink:type="simple">24°16.90'S, 48°24.68'W</named-content>, on fungus garden of <italic><tp:taxon-name><tp:taxon-name-part taxon-name-part-type="genus" reg="Apterostigma">Apterostigma</tp:taxon-name-part></tp:taxon-name></italic> sp. (ant colony ID: DSA240510-01), 20 May 2024, M.O. Cruz, <abbrev xmlns:xlink="http://www.w3.org/1999/xlink" content-type="institution" xlink:title="Laboratory of Fungal Ecology and Systematics" xlink:type="simple">LESF</abbrev> 1934 (<abbrev xmlns:xlink="http://www.w3.org/1999/xlink" xlink:title="internal transcribed spacer" xlink:type="simple">ITS</abbrev>: <ext-link xmlns:xlink="http://www.w3.org/1999/xlink" xlink:href="PX225015" ext-link-type="gen" xlink:type="simple">PX225015</ext-link>, <abbrev xmlns:xlink="http://www.w3.org/1999/xlink" xlink:title="large subunit" xlink:type="simple">LSU</abbrev>: <ext-link xmlns:xlink="http://www.w3.org/1999/xlink" xlink:href="PX225033" ext-link-type="gen" xlink:type="simple">PX225033</ext-link>, <italic>tef</italic>1: <ext-link xmlns:xlink="http://www.w3.org/1999/xlink" xlink:href="PX633034" ext-link-type="gen" xlink:type="simple">PX633034</ext-link>, <italic>rpb</italic>1: <ext-link xmlns:xlink="http://www.w3.org/1999/xlink" xlink:href="PX663413" ext-link-type="gen" xlink:type="simple">PX663413</ext-link>, <italic>rpb</italic>2: <ext-link xmlns:xlink="http://www.w3.org/1999/xlink" xlink:href="PX663427" ext-link-type="gen" xlink:type="simple">PX663427</ext-link>).</p></tp:treatment-sec><tp:treatment-sec sec-type="Notes"><title>Notes.</title><p><italic><tp:taxon-name><tp:taxon-name-part taxon-name-part-type="genus" reg="Manidigitorum">Manidigitorum</tp:taxon-name-part> <tp:taxon-name-part taxon-name-part-type="species" reg="ramosus">ramosus</tp:taxon-name-part></tp:taxon-name></italic> is closely related to <italic><tp:taxon-name><tp:taxon-name-part taxon-name-part-type="genus" reg="Manidigitorum">M.</tp:taxon-name-part> <tp:taxon-name-part taxon-name-part-type="species" reg="attinorum">attinorum</tp:taxon-name-part></tp:taxon-name></italic> and <italic><tp:taxon-name><tp:taxon-name-part taxon-name-part-type="genus" reg="Manidigitorum">M.</tp:taxon-name-part> <tp:taxon-name-part taxon-name-part-type="species" reg="minutus">minutus</tp:taxon-name-part></tp:taxon-name></italic>. However, unlike <italic><tp:taxon-name><tp:taxon-name-part taxon-name-part-type="genus" reg="Manidigitorum">M.</tp:taxon-name-part> <tp:taxon-name-part taxon-name-part-type="species" reg="attinorum">attinorum</tp:taxon-name-part></tp:taxon-name></italic>, the basal cells in <italic><tp:taxon-name><tp:taxon-name-part taxon-name-part-type="genus" reg="Manidigitorum">M.</tp:taxon-name-part> <tp:taxon-name-part taxon-name-part-type="species" reg="ramosus">ramosus</tp:taxon-name-part></tp:taxon-name></italic> support fewer phialides. In addition, <italic><tp:taxon-name><tp:taxon-name-part taxon-name-part-type="genus" reg="Manidigitorum">M.</tp:taxon-name-part> <tp:taxon-name-part taxon-name-part-type="species" reg="ramosus">ramosus</tp:taxon-name-part></tp:taxon-name></italic> lacks a supporting cell, in contrast to <italic><tp:taxon-name><tp:taxon-name-part taxon-name-part-type="genus" reg="Manidigitorum">M.</tp:taxon-name-part> <tp:taxon-name-part taxon-name-part-type="species" reg="minutus">minutus</tp:taxon-name-part></tp:taxon-name></italic>. The basal cells of <italic><tp:taxon-name><tp:taxon-name-part taxon-name-part-type="genus" reg="Manidigitorum">M.</tp:taxon-name-part> <tp:taxon-name-part taxon-name-part-type="species" reg="ramosus">ramosus</tp:taxon-name-part></tp:taxon-name></italic> are larger than those of <italic><tp:taxon-name><tp:taxon-name-part taxon-name-part-type="genus" reg="Manidigitorum">M.</tp:taxon-name-part> <tp:taxon-name-part taxon-name-part-type="species" reg="minutus">minutus</tp:taxon-name-part></tp:taxon-name></italic>, and its conidiophores are larger than those of both species. The mycelial growth of <italic><tp:taxon-name><tp:taxon-name-part taxon-name-part-type="genus" reg="Manidigitorum">M.</tp:taxon-name-part> <tp:taxon-name-part taxon-name-part-type="species" reg="ramosus">ramosus</tp:taxon-name-part></tp:taxon-name></italic> on <abbrev xmlns:xlink="http://www.w3.org/1999/xlink" xlink:title="Cornmeal Dextrose Agar" xlink:type="simple">CMD</abbrev> (from 7-day-old cultures at 20 °C) and on <abbrev xmlns:xlink="http://www.w3.org/1999/xlink" xlink:title="Potato Dextrose Agar" xlink:type="simple">PDA</abbrev> (from 4-day-old cultures at 20 °C) is slower than that of <italic><tp:taxon-name><tp:taxon-name-part taxon-name-part-type="genus" reg="Manidigitorum">M.</tp:taxon-name-part> <tp:taxon-name-part taxon-name-part-type="species" reg="attinorum">attinorum</tp:taxon-name-part></tp:taxon-name></italic> under the same conditions. Conversely, the mycelial growth of <italic><tp:taxon-name><tp:taxon-name-part taxon-name-part-type="genus" reg="Manidigitorum">M.</tp:taxon-name-part> <tp:taxon-name-part taxon-name-part-type="species" reg="ramosus">ramosus</tp:taxon-name-part></tp:taxon-name></italic> on <abbrev xmlns:xlink="http://www.w3.org/1999/xlink" xlink:title="Potato Dextrose Agar" xlink:type="simple">PDA</abbrev> (from 4- and 7-day-old cultures at 20, 25, and 30 °C) is faster than that of <italic><tp:taxon-name><tp:taxon-name-part taxon-name-part-type="genus" reg="Manidigitorum">M.</tp:taxon-name-part> <tp:taxon-name-part taxon-name-part-type="species" reg="minutus">minutus</tp:taxon-name-part></tp:taxon-name></italic>.</p></tp:treatment-sec></tp:taxon-treatment>
