# Supplementary material for: More diverse than previously thought: a novel Hypocreaceae symbiont from Apterostigma fungus-farming ants
Source: IMA Fungus. 2026 Mar 18;17:e182573. doi: 10.3897/imafungus.17.182573 (PMC13019348; doi:10.3897/imafungus.17.182573)
Supplement: Supplementary material 2 — Colony growth diameter of Manidigitorum isolates under varying culture conditions [file imafungus-17-e182573-s002.xlsx]

## Sheet: Supplementary Material 2 _S2
Table S2. Colony diameter of Manidigitorum isolates incubated at 20 °C for 4 days on MEA, PDA, and CMD media
LESF 870 - MEA	0.6
LESF 870 - MEA	0.6
LESF 870 - MEA	0.8
LESF 870 - MEA	0.8
LESF 870 - MEA	1
LESF 870 - MEA	1
LESF 870 - MEA	0.8
LESF 870 - MEA	0.8
LESF 870 - MEA	1
LESF 870 - MEA	1
LESF 870 - MEA	0.9
LESF 870 - MEA	0.9
LESF 870 - MEA	0.8
LESF 870 - MEA	0.9
LESF 870 - MEA	0.8
LESF 870 - MEA	0.8
LESF 870 - PDA	1.7
LESF 870 - PDA	2
LESF 870 - PDA	1.5
LESF 870 - PDA	2
LESF 870 - PDA	1.7
LESF 870 - PDA	2.1
LESF 870 - PDA	1.7
LESF 870 - PDA	2
LESF 870 - PDA	1.8
LESF 870 - PDA	2.1
LESF 870 - PDA	1.8
LESF 870 - PDA	1.8
LESF 870 - PDA	1.5
LESF 870 - PDA	2
LESF 870 - PDA	1.8
LESF 870 - PDA	1.6
LESF 870 - CMD	1
LESF 870 - CMD	1
LESF 870 - CMD	1
LESF 870 - CMD	1
LESF 870 - CMD	1
LESF 870 - CMD	1
LESF 870 - CMD	1
LESF 870 - CMD	0.9
LESF 870 - CMD	0.9
LESF 870 - CMD	1
LESF 870 - CMD	1
LESF 870 - CMD	1
LESF 870 - CMD	0.8
LESF 870 - CMD	0.8
LESF 870 - CMD	1
LESF 870 - CMD	1
LESF-871-MEA	0.5
LESF-871-MEA	0.6
LESF-871-MEA	0.7
LESF-871-MEA	0.5
LESF-871-MEA	0.6
LESF-871-MEA	0.7
LESF-871-MEA	0.7
LESF-871-MEA	0.5
LESF-871-MEA	0.7
LESF-871-MEA	0.5
LESF-871-MEA	0.6
LESF-871-MEA	0.7
LESF-871-MEA	0.7
LESF-871-MEA	0.6
LESF-871-MEA	0.6
LESF-871-MEA	0.7
LESF-871-PDA	1.6
LESF-871-PDA	1.9
LESF-871-PDA	1.8
LESF-871-PDA	1.8
LESF-871-PDA	1.6
LESF-871-PDA	1.6
LESF-871-PDA	2
LESF-871-PDA	1.9
LESF-871-PDA	1.6
LESF-871-PDA	1.5
LESF-871-PDA	1.9
LESF-871-PDA	1.7
LESF-871-PDA	1.5
LESF-871-PDA	1.5
LESF-871-PDA	1.4
LESF-871-PDA	1.5
LESF-871-CMD	0.5
LESF-871-CMD	0.5
LESF-871-CMD	0.4
LESF-871-CMD	0.4
LESF-871-CMD	0.5
LESF-871-CMD	0.4
LESF-871-CMD	0.4
LESF-871-CMD	0.6
LESF-871-CMD	0.4
LESF-871-CMD	0.3
LESF-871-CMD	0.3
LESF-871-CMD	0.4
LESF-871-CMD	0.4
LESF-871-CMD	0.4
LESF-871-CMD	0.4
LESF-871-CMD	0.4
LESF-888-MEA	0.1
LESF-888-MEA	0.2
LESF-888-MEA	0.2
LESF-888-MEA	0.2
LESF-888-MEA	0.2
LESF-888-MEA	0.4
LESF-888-MEA	0.4
LESF-888-MEA	0.2
LESF-888-MEA	0.2
LESF-888-MEA	0.4
LESF-888-MEA	0.5
LESF-888-MEA	0.3
LESF-888-MEA	0.4
LESF-888-MEA	0.4
LESF-888-MEA	0.5
LESF-888-MEA	0.4
LESF-888-PDA	0.5
LESF-888-PDA	0.5
LESF-888-PDA	0.8
LESF-888-PDA	0.8
LESF-888-PDA	0.5
LESF-888-PDA	0.5
LESF-888-PDA	0.6
LESF-888-PDA	0.5
LESF-888-PDA	0.6
LESF-888-PDA	0.7
LESF-888-PDA	0.5
LESF-888-PDA	0.6
LESF-888-PDA	0.6
LESF-888-PDA	0.7
LESF-888-PDA	0.9
LESF-888-PDA	0.7
LESF-888-CMD	0.9
LESF-888-CMD	0.9
LESF-888-CMD	0.9
LESF-888-CMD	0.8
LESF-888-CMD	0.8
LESF-888-CMD	1
LESF-888-CMD	0.9
LESF-888-CMD	0.9
LESF-888-CMD	0.6
LESF-888-CMD	1
LESF-888-CMD	0.9
LESF-888-CMD	0.7
LESF-888-CMD	0.7
LESF-888-CMD	0.9
LESF-888-CMD	1
LESF-888-CMD	0.6
LESF-1035-MEA	0.4
LESF-1035-MEA	0.3
LESF-1035-MEA	0.4
LESF-1035-MEA	0.4
LESF-1035-MEA	0.4
LESF-1035-MEA	0.4
LESF-1035-MEA	0.2
LESF-1035-MEA	0.3
LESF-1035-MEA	0.4
LESF-1035-MEA	0.4
LESF-1035-MEA	0.3
LESF-1035-MEA	0.4
LESF-1035-MEA	0.4
LESF-1035-MEA	0.6
LESF-1035-MEA	0.4
LESF-1035-MEA	0.4
LESF-1035-PDA	0.4
LESF-1035-PDA	0.4
LESF-1035-PDA	0.4
LESF-1035-PDA	0.4
LESF-1035-PDA	0.4
LESF-1035-PDA	0.4
LESF-1035-PDA	0.4
LESF-1035-PDA	0.4
LESF-1035-PDA	0.4
LESF-1035-PDA	0.5
LESF-1035-PDA	0.4
LESF-1035-PDA	0.4
LESF-1035-PDA	0.5
LESF-1035-PDA	0.5
LESF-1035-PDA	0.5
LESF-1035-PDA	0.6
LESF-1035-CMD	0.4
LESF-1035-CMD	0.4
LESF-1035-CMD	0.3
LESF-1035-CMD	0.4
LESF-1035-CMD	0.3
LESF-1035-CMD	0.3
LESF-1035-CMD	0.4
LESF-1035-CMD	0.4
LESF-1035-CMD	0.4
LESF-1035-CMD	0.4
LESF-1035-CMD	0.3
LESF-1035-CMD	0.4
LESF-1035-CMD	0.4
LESF-1035-CMD	0.3
LESF-1035-CMD	0.3
LESF-1035-CMD	0.3
LESF-1034-MEA	0.6
LESF-1034-MEA	0.6
LESF-1034-MEA	0.7
LESF-1034-MEA	0.7
LESF-1034-MEA	0.5
LESF-1034-MEA	0.6
LESF-1034-MEA	0.6
LESF-1034-MEA	0.7
LESF-1034-MEA	0.6
LESF-1034-MEA	0.6
LESF-1034-MEA	0.6
LESF-1034-MEA	0.6
LESF-1034-MEA	0.5
LESF-1034-MEA	0.6
LESF-1034-MEA	0.7
LESF-1034-MEA	0.7
LESF-1034-PDA	2.5
LESF-1034-PDA	2.6
LESF-1034-PDA	2.5
LESF-1034-PDA	2.7
LESF-1034-PDA	2.5
LESF-1034-PDA	2.5
LESF-1034-PDA	2.9
LESF-1034-PDA	3.1
LESF-1034-PDA	2.5
LESF-1034-PDA	2.7
LESF-1034-PDA	2.6
LESF-1034-PDA	2.7
LESF-1034-PDA	2.5
LESF-1034-PDA	2.6
LESF-1034-PDA	2.9
LESF-1034-PDA	2.5
LESF-1034-CMD	1
LESF-1034-CMD	1
LESF-1034-CMD	1
LESF-1034-CMD	1.1
LESF-1034-CMD	0.8
LESF-1034-CMD	0.9
LESF-1034-CMD	0.9
LESF-1034-CMD	1
LESF-1034-CMD	1
LESF-1034-CMD	1
LESF-1034-CMD	1
LESF-1034-CMD	1
LESF-1034-CMD	0.7
LESF-1034-CMD	0.8
LESF-1034-CMD	0.8
LESF-1034-CMD	1

## Sheet: Supplementary Material 2 _S3
Table S3. Colony diameter of Manidigitorum isolates incubated at 25 °C for 4 days on MEA, PDA, and CMD media.
LESF 870 - MEA	1
LESF 870 - MEA	1
LESF 870 - MEA	1
LESF 870 - MEA	1
LESF 870 - MEA	1
LESF 870 - MEA	1
LESF 870 - MEA	1
LESF 870 - MEA	1
LESF 870 - MEA	1.1
LESF 870 - MEA	1
LESF 870 - MEA	1
LESF 870 - MEA	1
LESF 870 - MEA	1
LESF 870 - MEA	1
LESF 870 - MEA	1.1
LESF 870 - MEA	1.1
LESF 870 - PDA	2.5
LESF 870 - PDA	2.5
LESF 870 - PDA	2.2
LESF 870 - PDA	2.5
LESF 870 - PDA	2.2
LESF 870 - PDA	2.2
LESF 870 - PDA	2.2
LESF 870 - PDA	2.2
LESF 870 - PDA	2.1
LESF 870 - PDA	2.4
LESF 870 - PDA	2.2
LESF 870 - PDA	2.2
LESF 870 - PDA	2.1
LESF 870 - PDA	2.4
LESF 870 - PDA	2
LESF 870 - PDA	2
LESF 870 - CMD	1.2
LESF 870 - CMD	1.2
LESF 870 - CMD	1.2
LESF 870 - CMD	1
LESF 870 - CMD	1
LESF 870 - CMD	1
LESF 870 - CMD	1
LESF 870 - CMD	1
LESF 870 - CMD	1.4
LESF 870 - CMD	1.6
LESF 870 - CMD	1.2
LESF 870 - CMD	1.4
LESF 870 - CMD	1.4
LESF 870 - CMD	2
LESF 870 - CMD	1.5
LESF 870 - CMD	1.4
LESF 871 - MEA	1.1
LESF 871 - MEA	1.3
LESF 871 - MEA	1
LESF 871 - MEA	1.1
LESF 871 - MEA	1
LESF 871 - MEA	0.8
LESF 871 - MEA	1
LESF 871 - MEA	1
LESF 871 - MEA	1
LESF 871 - MEA	1.1
LESF 871 - MEA	1.2
LESF 871 - MEA	1
LESF 871 - MEA	1.1
LESF 871 - MEA	1.1
LESF 871 - MEA	1
LESF 871 - MEA	1.1
LESF 871 - PDA	0.8
LESF 871 - PDA	0.4
LESF 871 - PDA	1.7
LESF 871 - PDA	2.1
LESF 871 - PDA	2.5
LESF 871 - PDA	2.6
LESF 871 - PDA	2.6
LESF 871 - PDA	2.5
LESF 871 - PDA	3
LESF 871 - PDA	2.5
LESF 871 - PDA	2.6
LESF 871 - PDA	2.6
LESF 871 - PDA	2.2
LESF 871 - PDA	2.2
LESF 871 - PDA	2.4
LESF 871 - PDA	2.5
LESF 871 - CMD	1
LESF 871 - CMD	1
LESF 871 - CMD	1
LESF 871 - CMD	1.1
LESF 871 - CMD	1
LESF 871 - CMD	1
LESF 871 - CMD	0.9
LESF 871 - CMD	0.9
LESF 871 - CMD	1.1
LESF 871 - CMD	1.2
LESF 871 - CMD	1.1
LESF 871 - CMD	1
LESF 871 - CMD	0.6
LESF 871 - CMD	0.6
LESF 871 - CMD	0.6
LESF 871 - CMD	0.6
LESF 888 - MEA	0.5
LESF 888 - MEA	0.5
LESF 888 - MEA	0.5
LESF 888 - MEA	0.5
LESF 888 - MEA	0.5
LESF 888 - MEA	0.5
LESF 888 - MEA	0.5
LESF 888 - MEA	0.5
LESF 888 - MEA	0.3
LESF 888 - MEA	0.5
LESF 888 - MEA	0.5
LESF 888 - MEA	0.4
LESF 888 - MEA	0.5
LESF 888 - MEA	0.5
LESF 888 - MEA	0.6
LESF 888 - MEA	0.5
LESF 888 - PDA	0.8
LESF 888 - PDA	0.9
LESF 888 - PDA	0.8
LESF 888 - PDA	0.8
LESF 888 - PDA	1
LESF 888 - PDA	0.9
LESF 888 - PDA	1
LESF 888 - PDA	0.9
LESF 888 - PDA	1
LESF 888 - PDA	0.9
LESF 888 - PDA	0.8
LESF 888 - PDA	0.9
LESF 888 - PDA	0.8
LESF 888 - PDA	0.9
LESF 888 - PDA	0.8
LESF 888 - PDA	0.8
LESF 888 - CMD	1
LESF 888 - CMD	1
LESF 888 - CMD	1
LESF 888 - CMD	1
LESF 888 - CMD	1
LESF 888 - CMD	1.1
LESF 888 - CMD	1
LESF 888 - CMD	0.9
LESF 888 - CMD	1
LESF 888 - CMD	1
LESF 888 - CMD	1
LESF 888 - CMD	1
LESF 888 - CMD	1
LESF 888 - CMD	1
LESF 888 - CMD	1
LESF 888 - CMD	1
LESF 1034 - MEA	1.1
LESF 1034 - MEA	1.1
LESF 1034 - MEA	1
LESF 1034 - MEA	1
LESF 1034 - MEA	1.2
LESF 1034 - MEA	1.1
LESF 1034 - MEA	1
LESF 1034 - MEA	1
LESF 1034 - MEA	1.1
LESF 1034 - MEA	1
LESF 1034 - MEA	1
LESF 1034 - MEA	1.1
LESF 1034 - MEA	1.2
LESF 1034 - MEA	1.2
LESF 1034 - MEA	1.2
LESF 1034 - MEA	1
LESF 1034 - PDA	3.4
LESF 1034 - PDA	3.2
LESF 1034 - PDA	3.2
LESF 1034 - PDA	3.2
LESF 1034 - PDA	3.4
LESF 1034 - PDA	3
LESF 1034 - PDA	3
LESF 1034 - PDA	3.2
LESF 1034 - PDA	3.4
LESF 1034 - PDA	3
LESF 1034 - PDA	3
LESF 1034 - PDA	3
LESF 1034 - PDA	3.2
LESF 1034 - PDA	3
LESF 1034 - PDA	3
LESF 1034 - PDA	2.9
LESF 1034 - CMD	1.4
LESF 1034 - CMD	1.4
LESF 1034 - CMD	1.2
LESF 1034 - CMD	1.6
LESF 1034 - CMD	1.5
LESF 1034 - CMD	1.4
LESF 1034 - CMD	1.2
LESF 1034 - CMD	1.2
LESF 1034 - CMD	1.2
LESF 1034 - CMD	1.2
LESF 1034 - CMD	1.2
LESF 1034 - CMD	1.2
LESF 1034 - CMD	1.5
LESF 1034 - CMD	1.2
LESF 1034 - CMD	1.2
LESF 1034 - CMD	1.2
LESF 1035 - MEA	0.9
LESF 1035 - MEA	0.9
LESF 1035 - MEA	0.8
LESF 1035 - MEA	0.8
LESF 1035 - MEA	0.8
LESF 1035 - MEA	0.8
LESF 1035 - MEA	1
LESF 1035 - MEA	1
LESF 1035 - MEA	0.7
LESF 1035 - MEA	0.7
LESF 1035 - MEA	0.8
LESF 1035 - MEA	0.8
LESF 1035 - MEA	1
LESF 1035 - MEA	0.8
LESF 1035 - MEA	0.8
LESF 1035 - MEA	0.8
LESF 1035 - PDA	0.5
LESF 1035 - PDA	0.6
LESF 1035 - PDA	0.6
LESF 1035 - PDA	0.6
LESF 1035 - PDA	0.6
LESF 1035 - PDA	0.5
LESF 1035 - PDA	0.5
LESF 1035 - PDA	0.5
LESF 1035 - PDA	0.6
LESF 1035 - PDA	0.6
LESF 1035 - PDA	0.6
LESF 1035 - PDA	0.6
LESF 1035 - PDA	0.6
LESF 1035 - PDA	0.5
LESF 1035 - PDA	0.5
LESF 1035 - PDA	0.5
LESF 1035 - CMD	0.5
LESF 1035 - CMD	0.5
LESF 1035 - CMD	0.6
LESF 1035 - CMD	0.7
LESF 1035 - CMD	0.5
LESF 1035 - CMD	0.5
LESF 1035 - CMD	0.6
LESF 1035 - CMD	0.6
LESF 1035 - CMD	0.5
LESF 1035 - CMD	0.5
LESF 1035 - CMD	0.5
LESF 1035 - CMD	0.5
LESF 1035 - CMD	0.5
LESF 1035 - CMD	0.5
LESF 1035 - CMD	0.5
LESF 1035 - CMD	0.5

## Sheet: Supplementary Material 2 _S4
Table S4. Colony diameter of Manidigitorum isolates incubated at 30 °C for 4 days on MEA, PDA, and CMD media.
LESF 870 - MEA	1
LESF 870 - MEA	1
LESF 870 - MEA	0.8
LESF 870 - MEA	1
LESF 870 - MEA	1
LESF 870 - MEA	1
LESF 870 - MEA	1.1
LESF 870 - MEA	1.1
LESF 870 - MEA	1.1
LESF 870 - MEA	1.1
LESF 870 - MEA	1.1
LESF 870 - MEA	1.1
LESF 870 - MEA	1.1
LESF 870 - MEA	1.1
LESF 870 - MEA	1.1
LESF 870 - MEA	1.1
LESF 870 - PDA	1.2
LESF 870 - PDA	1.2
LESF 870 - PDA	1.5
LESF 870 - PDA	1.5
LESF 870 - PDA	1.5
LESF 870 - PDA	1.5
LESF 870 - PDA	1.5
LESF 870 - PDA	1.3
LESF 870 - PDA	1.5
LESF 870 - PDA	1.3
LESF 870 - PDA	1.6
LESF 870 - PDA	1.6
LESF 870 - PDA	1.4
LESF 870 - PDA	1.4
LESF 870 - PDA	1.3
LESF 870 - PDA	1.4
LESF 870 - CMD	1.1
LESF 870 - CMD	1.1
LESF 870 - CMD	1.1
LESF 870 - CMD	1.2
LESF 870 - CMD	1.3
LESF 870 - CMD	1.3
LESF 870 - CMD	1.4
LESF 870 - CMD	1.2
LESF 870 - CMD	1
LESF 870 - CMD	1
LESF 870 - CMD	1.1
LESF 870 - CMD	1
LESF 870 - CMD	1
LESF 870 - CMD	1
LESF 870 - CMD	1.1
LESF 870 - CMD	1.2
LESF 871 - MEA	1
LESF 871 - MEA	1
LESF 871 - MEA	1
LESF 871 - MEA	1
LESF 871 - MEA	1
LESF 871 - MEA	1
LESF 871 - MEA	1.2
LESF 871 - MEA	1.2
LESF 871 - MEA	1
LESF 871 - MEA	1
LESF 871 - MEA	1
LESF 871 - MEA	1.1
LESF 871 - MEA	1.1
LESF 871 - MEA	1.1
LESF 871 - MEA	1.1
LESF 871 - MEA	1.1
LESF 871 - PDA	2.3
LESF 871 - PDA	2.4
LESF 871 - PDA	2.4
LESF 871 - PDA	2.4
LESF 871 - PDA	2.5
LESF 871 - PDA	2.4
LESF 871 - PDA	2.5
LESF 871 - PDA	2.2
LESF 871 - PDA	2.2
LESF 871 - PDA	2
LESF 871 - PDA	2
LESF 871 - PDA	2.2
LESF 871 - PDA	2.6
LESF 871 - PDA	2
LESF 871 - PDA	2.2
LESF 871 - PDA	2.2
LESF 871 - CMD	1
LESF 871 - CMD	0.9
LESF 871 - CMD	1
LESF 871 - CMD	1.1
LESF 871 - CMD	1.1
LESF 871 - CMD	1
LESF 871 - CMD	1.2
LESF 871 - CMD	1
LESF 871 - CMD	1.4
LESF 871 - CMD	1.2
LESF 871 - CMD	1
LESF 871 - CMD	1
LESF 871 - CMD	0.8
LESF 871 - CMD	0.5
LESF 871 - CMD	1
LESF 871 - CMD	1
LESF 888 - MEA	0
LESF 888 - MEA	0
LESF 888 - MEA	0
LESF 888 - MEA	0
LESF 888 - MEA	0
LESF 888 - MEA	0
LESF 888 - MEA	0
LESF 888 - MEA	0
LESF 888 - MEA	0
LESF 888 - MEA	0
LESF 888 - MEA	0
LESF 888 - MEA	0
LESF 888 - MEA	0
LESF 888 - MEA	0
LESF 888 - MEA	0
LESF 888 - MEA	0
LESF 888 - PDA	0
LESF 888 - PDA	0
LESF 888 - PDA	0
LESF 888 - PDA	0
LESF 888 - PDA	0
LESF 888 - PDA	0
LESF 888 - PDA	0
LESF 888 - PDA	0
LESF 888 - PDA	0
LESF 888 - PDA	0
LESF 888 - PDA	0
LESF 888 - PDA	0
LESF 888 - PDA	0
LESF 888 - PDA	0
LESF 888 - PDA	0
LESF 888 - PDA	0
LESF 888 - CMD	0
LESF 888 - CMD	0
LESF 888 - CMD	0
LESF 888 - CMD	0
LESF 888 - CMD	0
LESF 888 - CMD	0
LESF 888 - CMD	0
LESF 888 - CMD	0
LESF 888 - CMD	0
LESF 888 - CMD	0
LESF 888 - CMD	0
LESF 888 - CMD	0
LESF 888 - CMD	0
LESF 888 - CMD	0
LESF 888 - CMD	0
LESF 888 - CMD	0
LESF 1034 - MEA	0
LESF 1034 - MEA	0
LESF 1034 - MEA	0
LESF 1034 - MEA	0
LESF 1034 - MEA	0
LESF 1034 - MEA	0
LESF 1034 - MEA	0
LESF 1034 - MEA	0
LESF 1034 - MEA	0
LESF 1034 - MEA	0
LESF 1034 - MEA	0
LESF 1034 - MEA	0
LESF 1034 - MEA	0
LESF 1034 - MEA	0
LESF 1034 - MEA	0
LESF 1034 - MEA	0
LESF 1034 - PDA	0
LESF 1034 - PDA	0
LESF 1034 - PDA	0
LESF 1034 - PDA	0
LESF 1034 - PDA	0
LESF 1034 - PDA	0
LESF 1034 - PDA	0
LESF 1034 - PDA	0
LESF 1034 - PDA	0
LESF 1034 - PDA	0
LESF 1034 - PDA	0
LESF 1034 - PDA	0
LESF 1034 - PDA	0
LESF 1034 - PDA	0
LESF 1034 - PDA	0
LESF 1034 - PDA	0
LESF 1034 - CMD	0
LESF 1034 - CMD	0
LESF 1034 - CMD	0
LESF 1034 - CMD	0
LESF 1034 - CMD	0
LESF 1034 - CMD	0
LESF 1034 - CMD	0
LESF 1034 - CMD	0
LESF 1034 - CMD	0
LESF 1034 - CMD	0
LESF 1034 - CMD	0
LESF 1034 - CMD	0
LESF 1034 - CMD	0
LESF 1034 - CMD	0
LESF 1034 - CMD	0
LESF 1034 - CMD	0
LESF 1035 - MEA	0.8
LESF 1035 - MEA	0.8
LESF 1035 - MEA	0.8
LESF 1035 - MEA	0.6
LESF 1035 - MEA	0.7
LESF 1035 - MEA	0.7
LESF 1035 - MEA	0.6
LESF 1035 - MEA	0.7
LESF 1035 - MEA	0.7
LESF 1035 - MEA	0.9
LESF 1035 - MEA	0.8
LESF 1035 - MEA	0.8
LESF 1035 - MEA	0.9
LESF 1035 - MEA	0.9
LESF 1035 - MEA	1
LESF 1035 - MEA	0.7
LESF 1035 - PDA	1.4
LESF 1035 - PDA	1.3
LESF 1035 - PDA	1.3
LESF 1035 - PDA	1.4
LESF 1035 - PDA	1.2
LESF 1035 - PDA	1.5
LESF 1035 - PDA	1.3
LESF 1035 - PDA	1.5
LESF 1035 - PDA	1.3
LESF 1035 - PDA	1.5
LESF 1035 - PDA	1.3
LESF 1035 - PDA	1.5
LESF 1035 - PDA	1.2
LESF 1035 - PDA	1.4
LESF 1035 - PDA	1.3
LESF 1035 - PDA	1.4
LESF 1035 - CMD	0.7
LESF 1035 - CMD	0.6
LESF 1035 - CMD	0.7
LESF 1035 - CMD	0.7
LESF 1035 - CMD	0.7
LESF 1035 - CMD	0.7
LESF 1035 - CMD	0.6
LESF 1035 - CMD	0.6
LESF 1035 - CMD	0.7
LESF 1035 - CMD	0.8
LESF 1035 - CMD	0.6
LESF 1035 - CMD	0.7
LESF 1035 - CMD	0.7
LESF 1035 - CMD	0.6
LESF 1035 - CMD	0.6
LESF 1035 - CMD	0.6

## Sheet: Supplementary Material 2 _S5
Table S5. Colony diameter of Manidigitorum isolates incubated at 20 °C for 7 days on MEA, PDA and CMD media.
LESF 870 - MEA	1.4
LESF 870 - MEA	1.5
LESF 870 - MEA	1.4
LESF 870 - MEA	1.4
LESF 870 - MEA	1.4
LESF 870 - MEA	1.4
LESF 870 - MEA	1.4
LESF 870 - MEA	1.4
LESF 870 - MEA	1.4
LESF 870 - MEA	1.4
LESF 870 - MEA	1.4
LESF 870 - MEA	1.4
LESF 870 - MEA	1.4
LESF 870 - MEA	1.5
LESF 870 - MEA	1.4
LESF 870 - MEA	1.4
LESF 870 - PDA	2.8
LESF 870 - PDA	2.8
LESF 870 - PDA	2.9
LESF 870 - PDA	2.8
LESF 870 - PDA	3
LESF 870 - PDA	2.8
LESF 870 - PDA	2.8
LESF 870 - PDA	2.8
LESF 870 - PDA	2.8
LESF 870 - PDA	3
LESF 870 - PDA	3
LESF 870 - PDA	3.3
LESF 870 - PDA	2.8
LESF 870 - PDA	2.8
LESF 870 - PDA	3
LESF 870 - PDA	2.8
LESF 870 - CMD	1.4
LESF 870 - CMD	1.4
LESF 870 - CMD	1.5
LESF 870 - CMD	1.4
LESF 870 - CMD	1.4
LESF 870 - CMD	1.4
LESF 870 - CMD	1.5
LESF 870 - CMD	1.4
LESF 870 - CMD	1.4
LESF 870 - CMD	1.4
LESF 870 - CMD	1.4
LESF 870 - CMD	1.4
LESF 870 - CMD	1.4
LESF 870 - CMD	1.4
LESF 870 - CMD	1.5
LESF 870 - CMD	1.4
LESF 871 - MEA	1.1
LESF 871 - MEA	1.1
LESF 871 - MEA	1.1
LESF 871 - MEA	1.1
LESF 871 - MEA	1.1
LESF 871 - MEA	1.1
LESF 871 - MEA	1.1
LESF 871 - MEA	0.9
LESF 871 - MEA	1
LESF 871 - MEA	1
LESF 871 - MEA	1
LESF 871 - MEA	0.9
LESF 871 - MEA	0.8
LESF 871 - MEA	1
LESF 871 - MEA	1
LESF 871 - MEA	1
LESF 871 - PDA	3
LESF 871 - PDA	3
LESF 871 - PDA	3.4
LESF 871 - PDA	3.3
LESF 871 - PDA	3.5
LESF 871 - PDA	3.1
LESF 871 - PDA	3.5
LESF 871 - PDA	3.5
LESF 871 - PDA	3.4
LESF 871 - PDA	3.6
LESF 871 - PDA	3.5
LESF 871 - PDA	3.5
LESF 871 - PDA	3.5
LESF 871 - PDA	3.5
LESF 871 - PDA	3.5
LESF 871 - PDA	3.5
LESF 871 - CMD	0.5
LESF 871 - CMD	0.6
LESF 871 - CMD	0.5
LESF 871 - CMD	0.6
LESF 871 - CMD	0.5
LESF 871 - CMD	0.5
LESF 871 - CMD	0.5
LESF 871 - CMD	0.5
LESF 871 - CMD	0.4
LESF 871 - CMD	0.5
LESF 871 - CMD	0.5
LESF 871 - CMD	0.6
LESF 871 - CMD	0.5
LESF 871 - CMD	0.5
LESF 871 - CMD	0.5
LESF 871 - CMD	0.5
LESF 888 - MEA	0.9
LESF 888 - MEA	0.8
LESF 888 - MEA	0.7
LESF 888 - MEA	0.9
LESF 888 - MEA	1
LESF 888 - MEA	0.9
LESF 888 - MEA	0.8
LESF 888 - MEA	0.8
LESF 888 - MEA	1
LESF 888 - MEA	1
LESF 888 - MEA	0.9
LESF 888 - MEA	1
LESF 888 - MEA	0.8
LESF 888 - MEA	1
LESF 888 - MEA	0.7
LESF 888 - MEA	0.6
LESF 888 - PDA	1.5
LESF 888 - PDA	1.6
LESF 888 - PDA	1.5
LESF 888 - PDA	1.5
LESF 888 - PDA	1.5
LESF 888 - PDA	1.5
LESF 888 - PDA	1.3
LESF 888 - PDA	1.5
LESF 888 - PDA	1.5
LESF 888 - PDA	1.4
LESF 888 - PDA	1.5
LESF 888 - PDA	1.4
LESF 888 - PDA	1.5
LESF 888 - PDA	1.5
LESF 888 - PDA	1.4
LESF 888 - PDA	1.2
LESF 888 - CMD	1.5
LESF 888 - CMD	1.8
LESF 888 - CMD	1.7
LESF 888 - CMD	1.4
LESF 888 - CMD	1.5
LESF 888 - CMD	1.6
LESF 888 - CMD	1.4
LESF 888 - CMD	1.4
LESF 888 - CMD	1.7
LESF 888 - CMD	1.9
LESF 888 - CMD	1.5
LESF 888 - CMD	1.5
LESF 888 - CMD	1.5
LESF 888 - CMD	1.5
LESF 888 - CMD	1.4
LESF 888 - CMD	1.5
LESF 1034 - MEA	1.1
LESF 1034 - MEA	1.1
LESF 1034 - MEA	1.1
LESF 1034 - MEA	1.1
LESF 1034 - MEA	1.1
LESF 1034 - MEA	1.2
LESF 1034 - MEA	1.2
LESF 1034 - MEA	1.1
LESF 1034 - MEA	1.1
LESF 1034 - MEA	1.1
LESF 1034 - MEA	1.1
LESF 1034 - MEA	1.1
LESF 1034 - MEA	1.1
LESF 1034 - MEA	1.1
LESF 1034 - MEA	1.1
LESF 1034 - MEA	1.2
LESF 1034 - PDA	3.5
LESF 1034 - PDA	3.5
LESF 1034 - PDA	3.5
LESF 1034 - PDA	3.5
LESF 1034 - PDA	3.5
LESF 1034 - PDA	3.5
LESF 1034 - PDA	3.5
LESF 1034 - PDA	3.5
LESF 1034 - PDA	3.5
LESF 1034 - PDA	3.5
LESF 1034 - PDA	3.5
LESF 1034 - PDA	3.5
LESF 1034 - PDA	3.5
LESF 1034 - PDA	3.5
LESF 1034 - PDA	3.5
LESF 1034 - PDA	3.5
LESF 1034 - CMD	1.8
LESF 1034 - CMD	2
LESF 1034 - CMD	2
LESF 1034 - CMD	2
LESF 1034 - CMD	2
LESF 1034 - CMD	2
LESF 1034 - CMD	2
LESF 1034 - CMD	2
LESF 1034 - CMD	2
LESF 1034 - CMD	2
LESF 1034 - CMD	2
LESF 1034 - CMD	2
LESF 1034 - CMD	2
LESF 1034 - CMD	2
LESF 1034 - CMD	2
LESF 1034 - CMD	2
LESF 1035 - MEA	0.8
LESF 1035 - MEA	0.8
LESF 1035 - MEA	0.8
LESF 1035 - MEA	0.9
LESF 1035 - MEA	0.8
LESF 1035 - MEA	0.8
LESF 1035 - MEA	0.8
LESF 1035 - MEA	0.8
LESF 1035 - MEA	0.8
LESF 1035 - MEA	0.8
LESF 1035 - MEA	0.9
LESF 1035 - MEA	0.8
LESF 1035 - MEA	0.8
LESF 1035 - MEA	0.8
LESF 1035 - MEA	0.8
LESF 1035 - MEA	0.8
LESF 1035 - PDA	1.7
LESF 1035 - PDA	1.5
LESF 1035 - PDA	0.1
LESF 1035 - PDA	1.6
LESF 1035 - PDA	1.6
LESF 1035 - PDA	1.6
LESF 1035 - PDA	1.6
LESF 1035 - PDA	1.6
LESF 1035 - PDA	1.6
LESF 1035 - PDA	1.6
LESF 1035 - PDA	1.6
LESF 1035 - PDA	1.6
LESF 1035 - PDA	1.5
LESF 1035 - PDA	1.6
LESF 1035 - PDA	1.6
LESF 1035 - PDA	1.6
LESF 1035 - CMD	0.3
LESF 1035 - CMD	0.3
LESF 1035 - CMD	0.3
LESF 1035 - CMD	0.3
LESF 1035 - CMD	0.2
LESF 1035 - CMD	0.3
LESF 1035 - CMD	0.4
LESF 1035 - CMD	0.3
LESF 1035 - CMD	0.3
LESF 1035 - CMD	0.3
LESF 1035 - CMD	0.3
LESF 1035 - CMD	0.2
LESF 1035 - CMD	0.3
LESF 1035 - CMD	0.3
LESF 1035 - CMD	0.3
LESF 1035 - CMD	0.3

## Sheet: Supplementary Material 2 _S6
Table S6. Colony diameter of Manidigitorum isolates incubated at 25 °C for 7 days on MEA, PDA and CMD media.
LESF 870 - MEA	1.4
LESF 870 - MEA	1.5
LESF 870 - MEA	1.4
LESF 870 - MEA	1.4
LESF 870 - MEA	1.4
LESF 870 - MEA	1.4
LESF 870 - MEA	1.4
LESF 870 - MEA	1.4
LESF 870 - MEA	1.4
LESF 870 - MEA	1.4
LESF 870 - MEA	1.4
LESF 870 - MEA	1.4
LESF 870 - MEA	1.4
LESF 870 - MEA	1.5
LESF 870 - MEA	1.4
LESF 870 - MEA	1.4
LESF 870 - PDA	2.8
LESF 870 - PDA	2.8
LESF 870 - PDA	2.9
LESF 870 - PDA	2.8
LESF 870 - PDA	3
LESF 870 - PDA	2.8
LESF 870 - PDA	2.8
LESF 870 - PDA	2.8
LESF 870 - PDA	2.8
LESF 870 - PDA	3
LESF 870 - PDA	3
LESF 870 - PDA	3.3
LESF 870 - PDA	2.8
LESF 870 - PDA	2.8
LESF 870 - PDA	3
LESF 870 - PDA	2.8
LESF 870 - CMD	1.4
LESF 870 - CMD	1.4
LESF 870 - CMD	1.5
LESF 870 - CMD	1.4
LESF 870 - CMD	1.4
LESF 870 - CMD	1.4
LESF 870 - CMD	1.5
LESF 870 - CMD	1.4
LESF 870 - CMD	1.4
LESF 870 - CMD	1.4
LESF 870 - CMD	1.4
LESF 870 - CMD	1.4
LESF 870 - CMD	1.4
LESF 870 - CMD	1.4
LESF 870 - CMD	1.5
LESF 870 - CMD	1.4
LESF 871 - MEA	1.7
LESF 871 - MEA	1.7
LESF 871 - MEA	1.7
LESF 871 - MEA	1.7
LESF 871 - MEA	1.7
LESF 871 - MEA	1.7
LESF 871 - MEA	1.7
LESF 871 - MEA	1.7
LESF 871 - MEA	1.7
LESF 871 - MEA	1.7
LESF 871 - MEA	1.7
LESF 871 - MEA	1.7
LESF 871 - MEA	1.7
LESF 871 - MEA	1.7
LESF 871 - MEA	1.5
LESF 871 - MEA	1.6
LESF 871 - PDA	3.5
LESF 871 - PDA	3.5
LESF 871 - PDA	3.5
LESF 871 - PDA	3.5
LESF 871 - PDA	3.5
LESF 871 - PDA	3.5
LESF 871 - PDA	3.5
LESF 871 - PDA	3.5
LESF 871 - PDA	3.5
LESF 871 - PDA	3.5
LESF 871 - PDA	3.5
LESF 871 - PDA	3.5
LESF 871 - PDA	3.5
LESF 871 - PDA	3.5
LESF 871 - PDA	3.5
LESF 871 - PDA	3.5
LESF 871 - CMD	1.2
LESF 871 - CMD	1.3
LESF 871 - CMD	1.3
LESF 871 - CMD	1.6
LESF 871 - CMD	1.4
LESF 871 - CMD	1.6
LESF 871 - CMD	1.6
LESF 871 - CMD	1.6
LESF 871 - CMD	1.6
LESF 871 - CMD	1.6
LESF 871 - CMD	1.6
LESF 871 - CMD	1.6
LESF 871 - CMD	1.6
LESF 871 - CMD	1.6
LESF 871 - CMD	1.6
LESF 871 - CMD	1.6
LESF 888 - MEA	1.3
LESF 888 - MEA	1.2
LESF 888 - MEA	1.1
LESF 888 - MEA	1.3
LESF 888 - MEA	1.2
LESF 888 - MEA	1.2
LESF 888 - MEA	1
LESF 888 - MEA	1
LESF 888 - MEA	1.2
LESF 888 - MEA	1.2
LESF 888 - MEA	1
LESF 888 - MEA	1
LESF 888 - MEA	1.2
LESF 888 - MEA	1.1
LESF 888 - MEA	1
LESF 888 - MEA	1
LESF 888 - PDA	1.7
LESF 888 - PDA	1.5
LESF 888 - PDA	1.6
LESF 888 - PDA	1.4
LESF 888 - PDA	1.5
LESF 888 - PDA	1.6
LESF 888 - PDA	1.3
LESF 888 - PDA	1.2
LESF 888 - PDA	1.4
LESF 888 - PDA	1.6
LESF 888 - PDA	1.6
LESF 888 - PDA	1.7
LESF 888 - PDA	1.4
LESF 888 - PDA	1.5
LESF 888 - PDA	1.5
LESF 888 - PDA	1.4
LESF 888 - CMD	2
LESF 888 - CMD	2
LESF 888 - CMD	2.1
LESF 888 - CMD	1.8
LESF 888 - CMD	1.9
LESF 888 - CMD	1.8
LESF 888 - CMD	1.8
LESF 888 - CMD	1.7
LESF 888 - CMD	1.7
LESF 888 - CMD	1.9
LESF 888 - CMD	1.9
LESF 888 - CMD	1.6
LESF 888 - CMD	2
LESF 888 - CMD	1.9
LESF 888 - CMD	1.7
LESF 888 - CMD	1.8
LESF 1034 - MEA	1.6
LESF 1034 - MEA	1.6
LESF 1034 - MEA	1.4
LESF 1034 - MEA	1.4
LESF 1034 - MEA	1.6
LESF 1034 - MEA	1.6
LESF 1034 - MEA	1.6
LESF 1034 - MEA	1.6
LESF 1034 - MEA	1.5
LESF 1034 - MEA	1.5
LESF 1034 - MEA	1.5
LESF 1034 - MEA	1.5
LESF 1034 - MEA	1.5
LESF 1034 - MEA	1.6
LESF 1034 - MEA	1.6
LESF 1034 - MEA	1.6
LESF 1034 - PDA	3.5
LESF 1034 - PDA	3.5
LESF 1034 - PDA	3.5
LESF 1034 - PDA	3.5
LESF 1034 - PDA	3.5
LESF 1034 - PDA	3.5
LESF 1034 - PDA	3.5
LESF 1034 - PDA	3.5
LESF 1034 - PDA	3.5
LESF 1034 - PDA	3.5
LESF 1034 - PDA	3.5
LESF 1034 - PDA	3.5
LESF 1034 - PDA	3.5
LESF 1034 - PDA	3.5
LESF 1034 - PDA	3.5
LESF 1034 - PDA	3.5
LESF 1034 - CMD	2.2
LESF 1034 - CMD	2.1
LESF 1034 - CMD	2
LESF 1034 - CMD	2
LESF 1034 - CMD	2
LESF 1034 - CMD	2
LESF 1034 - CMD	2
LESF 1034 - CMD	2
LESF 1034 - CMD	2
LESF 1034 - CMD	2.1
LESF 1034 - CMD	1.9
LESF 1034 - CMD	2.1
LESF 1034 - CMD	2.1
LESF 1034 - CMD	2.2
LESF 1034 - CMD	2.1
LESF 1034 - CMD	2.1
LESF 1035 - MEA	1.9
LESF 1035 - MEA	1.9
LESF 1035 - MEA	1.9
LESF 1035 - MEA	1.9
LESF 1035 - MEA	1.9
LESF 1035 - MEA	1.9
LESF 1035 - MEA	1.9
LESF 1035 - MEA	1.9
LESF 1035 - MEA	2
LESF 1035 - MEA	2
LESF 1035 - MEA	2
LESF 1035 - MEA	1.9
LESF 1035 - MEA	2
LESF 1035 - MEA	2
LESF 1035 - MEA	2
LESF 1035 - MEA	2
LESF 1035 - PDA	2.2
LESF 1035 - PDA	2.2
LESF 1035 - PDA	2.5
LESF 1035 - PDA	2.2
LESF 1035 - PDA	2.2
LESF 1035 - PDA	2.2
LESF 1035 - PDA	2.2
LESF 1035 - PDA	2.4
LESF 1035 - PDA	2.2
LESF 1035 - PDA	2.2
LESF 1035 - PDA	2.2
LESF 1035 - PDA	2
LESF 1035 - PDA	2.2
LESF 1035 - PDA	2.2
LESF 1035 - PDA	2.3
LESF 1035 - PDA	2.2
LESF 1035 - CMD	0.7
LESF 1035 - CMD	0.7
LESF 1035 - CMD	0.6
LESF 1035 - CMD	0.7
LESF 1035 - CMD	0.7
LESF 1035 - CMD	0.7
LESF 1035 - CMD	0.7
LESF 1035 - CMD	0.7
LESF 1035 - CMD	0.7
LESF 1035 - CMD	0.7
LESF 1035 - CMD	0.6
LESF 1035 - CMD	0.6
LESF 1035 - CMD	0.6
LESF 1035 - CMD	0.6
LESF 1035 - CMD	0.6
LESF 1035 - CMD	0.6

## Sheet: Supplementary Material 2 _S7
Table S7. Colony diameter of Manidigitorum isolates incubated at 30 °C for 7 days on MEA, PDA and CMD media.
LESF 870 - MEA	1.4
LESF 870 - MEA	1.4
LESF 870 - MEA	1.4
LESF 870 - MEA	1.4
LESF 870 - MEA	1.4
LESF 870 - MEA	1.4
LESF 870 - MEA	1.4
LESF 870 - MEA	1.4
LESF 870 - MEA	1.4
LESF 870 - MEA	1.4
LESF 870 - MEA	1.4
LESF 870 - MEA	1.4
LESF 870 - MEA	1.4
LESF 870 - MEA	1.4
LESF 870 - MEA	1.4
LESF 870 - MEA	1.4
LESF 870 - PDA	2.7
LESF 870 - PDA	2.7
LESF 870 - PDA	2.7
LESF 870 - PDA	2.7
LESF 870 - PDA	2.8
LESF 870 - PDA	2.8
LESF 870 - PDA	2.8
LESF 870 - PDA	2.8
LESF 870 - PDA	2.8
LESF 870 - PDA	2.7
LESF 870 - PDA	2.8
LESF 870 - PDA	2.8
LESF 870 - PDA	2.8
LESF 870 - PDA	2.8
LESF 870 - PDA	2.7
LESF 870 - PDA	2.7
LESF 870 - CMD	1.3
LESF 870 - CMD	1.7
LESF 870 - CMD	1.7
LESF 870 - CMD	1.3
LESF 870 - CMD	1.7
LESF 870 - CMD	1.7
LESF 870 - CMD	1.4
LESF 870 - CMD	1.7
LESF 870 - CMD	1.7
LESF 870 - CMD	1.5
LESF 870 - CMD	1.7
LESF 870 - CMD	1.7
LESF 870 - CMD	1.3
LESF 870 - CMD	1.7
LESF 870 - CMD	1.7
LESF 870 - CMD	1.4
LESF 871 - MEA	1.7
LESF 871 - MEA	1.7
LESF 871 - MEA	1.7
LESF 871 - MEA	1.7
LESF 871 - MEA	1.7
LESF 871 - MEA	1.7
LESF 871 - MEA	1.6
LESF 871 - MEA	1.6
LESF 871 - MEA	1.6
LESF 871 - MEA	1.6
LESF 871 - MEA	1.8
LESF 871 - MEA	1.8
LESF 871 - MEA	1.8
LESF 871 - MEA	1.8
LESF 871 - MEA	1.8
LESF 871 - MEA	1.8
LESF 871 - PDA	3.5
LESF 871 - PDA	3.5
LESF 871 - PDA	3.5
LESF 871 - PDA	3.5
LESF 871 - PDA	3.3
LESF 871 - PDA	3.4
LESF 871 - PDA	3.4
LESF 871 - PDA	3.4
LESF 871 - PDA	3.4
LESF 871 - PDA	3.4
LESF 871 - PDA	3.5
LESF 871 - PDA	3.4
LESF 871 - PDA	3.4
LESF 871 - PDA	3.4
LESF 871 - PDA	3.4
LESF 871 - PDA	3.5
LESF 871 - CMD	1.7
LESF 871 - CMD	1.7
LESF 871 - CMD	1.7
LESF 871 - CMD	1.6
LESF 871 - CMD	1.3
LESF 871 - CMD	1.3
LESF 871 - CMD	1.3
LESF 871 - CMD	1.3
LESF 871 - CMD	1.3
LESF 871 - CMD	1.3
LESF 871 - CMD	1.5
LESF 871 - CMD	1.5
LESF 871 - CMD	1.5
LESF 871 - CMD	1.5
LESF 871 - CMD	1.6
LESF 871 - CMD	1.6
LESF 888 - MEA	0.3
LESF 888 - MEA	0.3
LESF 888 - MEA	0.3
LESF 888 - MEA	0.3
LESF 888 - MEA	0.4
LESF 888 - MEA	0.4
LESF 888 - MEA	0.4
LESF 888 - MEA	0.3
LESF 888 - MEA	0.3
LESF 888 - MEA	0.2
LESF 888 - MEA	0.3
LESF 888 - MEA	0.2
LESF 888 - MEA	0.4
LESF 888 - MEA	0.4
LESF 888 - MEA	0.4
LESF 888 - MEA	0.3
LESF 888 - PDA	1
LESF 888 - PDA	1
LESF 888 - PDA	0.9
LESF 888 - PDA	1
LESF 888 - PDA	1.1
LESF 888 - PDA	1.1
LESF 888 - PDA	1
LESF 888 - PDA	1
LESF 888 - PDA	1
LESF 888 - PDA	1
LESF 888 - PDA	1.2
LESF 888 - PDA	1.1
LESF 888 - PDA	1
LESF 888 - PDA	0.9
LESF 888 - PDA	1
LESF 888 - PDA	0.9
LESF 888 - CMD	1
LESF 888 - CMD	1
LESF 888 - CMD	1.2
LESF 888 - CMD	1
LESF 888 - CMD	1.1
LESF 888 - CMD	1
LESF 888 - CMD	1
LESF 888 - CMD	1
LESF 888 - CMD	1
LESF 888 - CMD	1
LESF 888 - CMD	1
LESF 888 - CMD	1
LESF 888 - CMD	1
LESF 888 - CMD	1
LESF 888 - CMD	1
LESF 888 - CMD	1
LESF 1034 - MEA	1.6
LESF 1034 - MEA	1.6
LESF 1034 - MEA	1.6
LESF 1034 - MEA	1.6
LESF 1034 - MEA	1.5
LESF 1034 - MEA	1.5
LESF 1034 - MEA	1.5
LESF 1034 - MEA	1.5
LESF 1034 - MEA	1.5
LESF 1034 - MEA	1.5
LESF 1034 - MEA	1.5
LESF 1034 - MEA	1.6
LESF 1034 - MEA	1.6
LESF 1034 - MEA	1.6
LESF 1034 - MEA	1.6
LESF 1034 - MEA	1.6
LESF 1034 - PDA	3.5
LESF 1034 - PDA	3.5
LESF 1034 - PDA	3.5
LESF 1034 - PDA	3.5
LESF 1034 - PDA	3.5
LESF 1034 - PDA	3.5
LESF 1034 - PDA	3.5
LESF 1034 - PDA	3.5
LESF 1034 - PDA	3.5
LESF 1034 - PDA	3.5
LESF 1034 - PDA	3.5
LESF 1034 - PDA	3.5
LESF 1034 - PDA	3.5
LESF 1034 - PDA	3.5
LESF 1034 - PDA	3.5
LESF 1034 - PDA	3.5
LESF 1034 - CMD	2
LESF 1034 - CMD	2
LESF 1034 - CMD	2
LESF 1034 - CMD	2
LESF 1034 - CMD	2
LESF 1034 - CMD	2
LESF 1034 - CMD	2
LESF 1034 - CMD	2
LESF 1034 - CMD	2
LESF 1034 - CMD	2
LESF 1034 - CMD	2
LESF 1034 - CMD	2
LESF 1034 - CMD	2
LESF 1034 - CMD	2
LESF 1034 - CMD	2
LESF 1034 - CMD	2
LESF 1035 - MEA	1.1
LESF 1035 - MEA	1.1
LESF 1035 - MEA	1.4
LESF 1035 - MEA	1.3
LESF 1035 - MEA	1.1
LESF 1035 - MEA	1.1
LESF 1035 - MEA	1.1
LESF 1035 - MEA	1.2
LESF 1035 - MEA	1.1
LESF 1035 - MEA	1.2
LESF 1035 - MEA	1.2
LESF 1035 - MEA	1.2
LESF 1035 - MEA	0
LESF 1035 - MEA	0
LESF 1035 - MEA	0
LESF 1035 - MEA	0
LESF 1035 - PDA	2.7
LESF 1035 - PDA	2.6
LESF 1035 - PDA	2.4
LESF 1035 - PDA	2.5
LESF 1035 - PDA	2.2
LESF 1035 - PDA	2.7
LESF 1035 - PDA	2.9
LESF 1035 - PDA	2.7
LESF 1035 - PDA	2.5
LESF 1035 - PDA	2.6
LESF 1035 - PDA	2.5
LESF 1035 - PDA	2.5
LESF 1035 - PDA	2.4
LESF 1035 - PDA	2.4
LESF 1035 - PDA	3.2
LESF 1035 - PDA	2.7
LESF 1035 - CMD	1.4
LESF 1035 - CMD	1.3
LESF 1035 - CMD	1.2
LESF 1035 - CMD	1.2
LESF 1035 - CMD	1.3
LESF 1035 - CMD	1.1
LESF 1035 - CMD	1.2
LESF 1035 - CMD	1.2
LESF 1035 - CMD	1.3
LESF 1035 - CMD	1.3
LESF 1035 - CMD	1.3
LESF 1035 - CMD	1.3
LESF 1035 - CMD	1.5
LESF 1035 - CMD	1.4
LESF 1035 - CMD	1.1
LESF 1035 - CMD	1.2
