# Supplementary material for: More diverse than previously thought: a novel Hypocreaceae symbiont from Apterostigma fungus-farming ants
Source: IMA Fungus. 2026 Mar 18;17:e182573. doi: 10.3897/imafungus.17.182573 (PMC13019348; doi:10.3897/imafungus.17.182573)
Supplement: Supplementary material 3 — Measurements of the microscopic structures of Manidigitorum isolates [file imafungus-17-e182573-s003.xlsx]

## Sheet: Supplementary Material 3_S8
Table S8. Measurements of the microscopic structures of Manidigitorum attinorum, LESF1034
N.	Conidiophore		basal cell number in the conidiophore tip	Branch		Pedicel			Basal cell				Phialide							Conidia
													Complete	base		swollen section		neck
	length	width		length	width	length	width	phialide number	length	width	phialide number		length	length	width	length	width	length	width	length	width
1	121.2	2.7	4	15	2.8	4.3	2.6	1	8	2	7		8.7	1.4	1.1	3.9	2.1	3.4	1	5.1	2.3
2	314	6.3	4	11	2.3	3.5	2.5	1	8.3	5.1	11		10.8	2.7	1.1	4	2.1	4.1	1.1	4.9	2.4
3	162	4.1	3	5.8	3.1	2	1.8	1	3	4.1	25		12.8	3.4	2.2	4	3	5.4	1.4	5	2.3
4	125.5	4.6	3	35	3.7	3.2	2.7	1	4.2	4.1	7		8.8	3.4	3	2.2	3.2	3.2	1	5.5	1.8
5	60	4.8	3	6.1	2.8	4.8	2.5	1	6.4	3.1	8		9.1	2.1	2.3	2.5	3.2	4.5	1.3	5	1.7
6	291	4.3	5	6	2.5	5.3	2.1	1	9.4	3.1	10		7.8	2.4	2.3	3	2.7	2.4	1.1	5.5	1.7
7	150	3	6	12	2.5	2.6	2.4	1	10	4.1	12		9.0	1.8	1.5	3.7	2.3	3.5	1	4.7	2.2
8	172	5.5	4	28	3.5	9.6	2.8	1	4	3.1	7		10.3	3.5	2.1	4.2	3.1	2.6	1.4	4.2	2.8
9	89	4.5	3	6	2.3	5.7	2.7	1	8.8	3	5		8.6	1.7	1.6	3.7	2.4	3.2	1.1	5.5	1.7
10	262	5.4	5			3.2	1.8	1	6.3	3.1	6		8.4	1.3	1.5	4.3	3.1	2.8	1.2	4.7	2.2
11	142	4.8	3			2.8	1.6	1	2.9	3.1	5		10.7	1.6	1.8	5.3	2.7	3.8	0.9	4.2	2.8
12	93.4	5	3			6.4	3.3	1	1.8	4.1	3		10.1	1.6	2.1	3.5	3.1	5	1.1	5.5	2.6
13	81	5	5			8.9	2.6	1	3	6	6		11.1	1.9	1.7	4.2	2.9	5	0.7	6.6	2.3
14	182	5.3	6			6.2	2.7	1	5	2	1		9.9	1.7	4.6	3	5.2	5.2	0.9	4.8	1.8
15	181	4.4	4			1.4	1.6	1	2.1	4.7	3		13.2	2.2	2.2	3.7	2.9	7.3	1.4	5.3	1.8
16	180	3.6	4			2.4	2.4	1	5.5	4.7	4		9.5	1	1.7	4	2	4.5	1.3	5	2
17	130.4	3.8	4			1.4	1.9	1	3.7	5	10		8.4	1.5	1.3	4	2.5	2.9	1	5.3	2
18	157	2.9	3			1.3	1.7	1	4.2	4	6		10.4	2	3.5	2.5	5.9	5.9	1.3	6.3	2.2
19	146.4	4.7	6			1.3	2	1	3	4.1	8		10.0	2	1.9	4	2.6	4	0.8	4.6	2.2
20	270.3	3.8	3						5.7	4.3	3		12.6	2.5	1.5	4	2.1	6.1	0.8	4.8	1.8
21	284.5	4.5	3						5.1	3.4	7		10.1	1.3	1.6	4	1.8	4.8	0.8	5	2
22	105	3.4	3						2.3	5.3	3		8.6	1.2	1.6	3	2.3	4.4	1.2	5	2.3
23	125	4.8	3						4	4	7		7.8	1.7	1.4	3.2	2.3	2.9	0.5	4.7	2
24	131	4.9	3						3	3.3	4		8.1	1.9	1.9	3.2	2.4	3	1	4.2	2.5
25	251	3.8	3						2.4	3.2	2		9.6	1.8	1.3	4.1	2.2	3.7	1.2	5	2
26	96.6	3.6	3						5.6	2.1	2		10.6	1.4	1	3.7	2.1	5.5	0.9	6.3	2.2
27	310	7.2	5						6	3	1		8.3	1.9	1.4	3	2	3.4	0.6	4.8	1.8
28	150	5.4	5						8.5	3	2		5.4	1	3.9	2	3.2	2.4	0.9	6	2
29	93.1	2.2	5						5.5	3	2		12.5	2.1	1.7	4.3	2.8	6.1	0.9	4.5	2
30	88.7	2.9	4						8.8	3	3		8.6	1.5	1.9	4.8	2.9	2.3	1.9	4.6	2

## Sheet: Supplementary Material 3_S9
Table S9. Measurements of the microscopic structures of Manidigirorum cervicornutus, LESF870.
N.	Conidiophore		Basal cell number in the conidiophore tip	Branch		Pedicel			Basal cell			Phialide							Conidia
												Complete	base		Swollen section		neck
	length	width		length	width	length	width	phialide number	length	width	phialide number	length	length	width	length	width	length	width	length	width
1	219.2	4.6	2	30.2	2.8	7.2	2.2	2	6.7	2.1	4	9.3	0.9	1.6	3.7	3.5	4.7	1.1	4.5	2.1
2	183.6	4.8	4	21.7	2.8	9.9	2.6	3	6	2.1	5	10.2	0.9	2.4	3.8	3.6	5.5	1.6	4.2	2.2
3	257.6	4.8	5	8.4	2.8	7.2	1.9	5	7	2.7	5	10.1	1.6	2.7	4.1	3.4	4.4	1.5	4.2	2.1
4	227.3	4.8	9	4.5	2.1	3.1	1.9	5	7.6	2.3	4	6.4	0.7	1.5	4.1	2.8	1.6	0.7	4.5	2.3
5	206.1	4.1	4	11.3	3.3	5.4	2.7	1	4.7	3.8	5	9.1	1.3	1	4.4	2.4	3.4	0.8	4.2	2.3
6	177	4.9	4			4.3	2.5	3	6.9	3.4	7	8.8	1.6	1.2	3.5	2.5	3.7	0.9	4.5	2.2
7	222	4.9	5			14.6	3.3	9	11	2.7	5	5.7	1.1	1.6	3.5	2.2	1.1	0.8	5.7	2.3
8	168.1	3.1	5			6.4	2.2	6	7.6	2.7	5	8.6	0.7	1.7	4.2	2.7	3.7	1	5.1	2.3
9	99.5	3	5			8.2	2.3	6	6.9	3.8	4	5.8	1	1.7	3.2	2.4	1.6	0.5	3.7	2.5
10	570	4.7	6			5.3	2.8	4	4.1	2	4	7.8	1.8	1.2	3.3	2.2	2.7	0.9	3.9	2.1
11	80	1.7	4			8.1	2	4	4.7	2.6	5	6.2	0.7	0.7	3.7	2.4	1.8	0.7	4.2	2
12	590.4	5.2	5			9.5	3	4	6	2.9	4	8.8	1.3	1.5	4.4	2.4	3.1	0.8	4.8	1.9
13	274.3	4	5			12.1	2.1	4	6	3.1	5	8.7	1.9	1.8	4.1	2.4	2.7	1	3.6	2
14	266.6	4	5			22.3	2.6	6	6.8	2.8	4	12.3	1.3	1.8	5	2.9	6	1	3.4	2
15	116.4	4	5			11	2.3	4	4.6	3.7	3	12.5	1	1.7	5.3	3	6.2	1.1	3.4	2
16	140	3.2	5			6.3	2.8	3	6.3	4.3	2	11.5	1.7	1.6	6.1	2.9	3.7	1	3.6	1.8
17	166	3.7	5			6.2	2.5	3	5.4	3.3	5	8.9	0.9	1.3	4.2	1.8	3.8	0.8	3.8	1.7
18	130	2.9	5			6.6	2.3	2	4.9	3.6	4	13.6	3.8	1.4	4.5	2.6	5.3	1	3.5	1.2
19	132	3	5			4.8	2.7	3	7	2.9	5	10.1	1.5	1.8	5.7	2.5	2.9	0.7	3.5	1.7
20	200	2.5	5			13	2.5	6	6.7	3	6	7.5	0.7	1.5	3.4	2.4	3.4	1.2	3.3	1.9
21	152	3.3	5			5.8	2.1	4	4.4	3.1	7	9.2	1	1.5	4.3	2.6	3.9	0.9	3.5	2
22	322.3	4	5			4.7	2.6	4	3.7	3.5	5	10.8	1.9	2	5.2	2.6	3.7	0.8	3.5	2.2
23	91	3.1	6			6	2.8	6	6.5	5.8	5	7.5	1.7	1.5	4.1	2.9	1.7	0.7	3.7	1.7
24	233	4	4			4.8	2.3	3	8.6	4	4	7.3	1.1	1	3.9	2.9	2.3	0.8	3.6	1.6
25	187	3.8	6			5.7	2.4	4	5.7	4	11	8.3	1.9	3	4.5	3.3	1.9	1.2	3.3	1.7
26	154.2	3.5	6			11	2.6	5	5	4.6	8	16.7	1.8	2.2	7.3	2.9	7.6	1.5	3	1.5
27	268.4	4.6	6			8.9	2.3	6	7.1	2.5	4	7.5	2	1.6	3.5	2.5	2	1.2	3.1	1.6
28	347.5	4.6	6			13.3	2.4	4	5.2	2.2	5	9.9	1.4	1.9	4.4	2.6	4.1	1.4	3.7	1.7
29	419.4	4.5	6			10.7	2.8	3	4.7	3.6	6	9.9	0.5	2	5.9	2.8	3.5	1.5	3.7	2
30	420	4.6	6			7.4	2.7	3	14.3	2.6	13	10.1	1.4	1.3	5.7	2.7	3	1.1	3.7	1.6

## Sheet: Supplementary Material  3_S10
Table S10. Measurements of the microscopic structures of Manidigitorum minuts,LESF1035.
N.	Conidiophore		Basal cell number in the conidiophore tip	Branch		Pedicel			Basal cell			Supporting cell		Phialide							Conidia
														Complete	base		swollen section		neck		Conidia
	length	width		length	width	length	width	phialide number	length	width	phialide number	lenght	width	length	length	width	length	width	length	width	length	width
1	153.2	3.2	2	5	3	5.7	3.2	2	6.7	3.8	5	6	1	9.6	2.1	1.8	2.7	2.5	4.8	1.3	3	1.7
2	111.5	3.2	3	4	2	1.9	2.4	2	5.5	3.9	4	10	3	9.5	2.3	1.4	3	2.2	4.2	0.9	2.6	1.7
3	134	3.8	3	4	1.5	2	1.3	4	5.3	4	5	7.5	1	9.2	1.4	1.9	3.6	2.6	4.2	1.2	3	2
4	82.7	3.2	1	4	1.5	4.2	2.3	2	4	3.9	4	7.4	1	7.8	1.5	1.6	4.4	2.9	1.9	0.9	2.6	1.5
5	95	4.3	3	5	2	4	2.4	2	7.2	3.2	4	8	1	9.7	2	1.7	4.1	2.6	3.6	1	2.6	1.9
6	69	4.8	3	5	1.5	7	2.2	4	7	3	4	9	2.5	10.6	1.4	1.6	4.1	3	5.1	1.2	2	1.5
7	55	3.3	3			1.9	2.5	3	5.7	5.4	5			9.2	1	1.7	4.7	2.7	3.5	1.1	2.6	2.2
8	95	3.3	3			1.9	1.6	2	4	3.6	6			10.4	2.5	1.7	3	2	4.9	1	2.5	2.1
9	91	3	3			5.8	3.6	12	5.4	3.5	6			9	1.6	1.7	4.2	2.6	3.2	1	2.7	2
10	56	3.3	3			6.2	2.7	2	5.3	4	6			11.5	1.3	2	6.4	3	3.8	1	2.8	1.8
11	176	4	3			9.1	4.1	2	5	4.4	25			10.4	1.2	2	4.8	2.1	4.4	1.2	2.5	1.7
12	183	3.7	3			8	2.7	4	4.8	3.6	3			10.7	1.3	2	5.4	2.8	4	1.4	2.2	1.8
13	235	3.3	3			2.8	1.8	10	7	3.3	4			12.2	1	2	3.7	3	7.5	1.6	2.8	1.2
14	248	3.3	3			3.5	2.7	2	7	3.8	3			6.8	1.3	2	4	3.5	1.5	0.8	2.7	1.7
15	72.5	3.2	3			4.3	2.3	2	5.5	4	23			7.7	1.3	1	4.5	3	1.9	1	2.8	2.2
16	87	4.4	3			2.4	2.9	4	5.5	4	4			12	2.3	2	4.3	3.6	5.4	1.9	3.8	1.8
17	190	3	3			2.2	2.2	12	5	3.7	6			11.1	1.4	2	4.9	3	4.8	1.1	3.6	2.1
18	33	3.2	3			3.4	2.4	4	5.4	3.8	5			10.2	1.1	3	5.8	3	3.3	1	3.2	1.6
19	250	3.6	3			7.5	1.8	10	7	2.5	3			9.3	1	0.6	4.2	1.5	4.1	2.2	3.1	1.5
20	70	3	1			5.4	1.9	2	4.8	4	4			9	1.4	2.7	4.8	3.6	2.8	1.3	3.5	1.4
21	38	4	2			1.9	1.5	4	5	4.7	4			7.4	1.6	1.6	2.9	2.6	2.9	0.9	3.2	2.1
22	100.6	4.3	2			3.3	2.4	15	6.7	3.5	4			8.8	0.8	2.1	3.8	3	4.2	0.8	3.3	1.6
23	80	3.5	2			3.5	2.5	4	6.5	3.5	6			9.6	1	1.6	4.3	2	4.3	1.3	2.6	1.9
24	56	3.2	3			2.5	1.6	2	5.5	4.6	3			9.6	2	1.6	4	2.6	3.6	1.2	3	1.9
25	140.3	3.5	3			3	2.2	15	5	4.7	4			10	1.2	1.5	4.6	1.9	4.2	1	2.9	1.9
26	150.3	3.3	3			2.8	1.8	2	5.4	5.2	3			10.4	1.4	1.6	4	2.8	5	1.2	3	1.8
27	200.4	3.2	3			2	1.3	3	6.5	4.7	3			9.6	2.4	1.5	3.1	2.2	4.1	0.8	2.6	1.6
28	187.5	3.8	3			2.4	1.5	2	7	3.2	4			10.6	1.4	1.6	4	3.1	5.2	1.1	3.2	1.6
29	55.4	3.5	3			5.7	3.5	15	5.5	4.8	4			6.1	1.3	1.9	3.6	3	1.2	0.6	3	1.9
30	90	3.3	3			2.7	2.2	4	6.2	3.8	6			8.8	1.4	1.5	4.5	3	2.9	0.8	3.3	1.7

## Sheet: Supplementary Material 3_S11
Table S11. Measurements of the microscopic structures of Manidigitorum ramosus, LESF871.
N.	Conidiophore		Basal cell number in the conidiophore tip	Branch		Pedicel			Basal cell			Phialide							Conidia
												Complete	base		swollen section		neck
	length	width		length	width	length	width	phialide number	length	width	phialide number	length	length	width	length	width	length	width	length	width
1	267.7	2	5	60.7	3.5	5.6	2.9	2	3.4	3.4	3	12.6	6.6	2.7	2	2.8	4	0.9	5.1	1.9
2	378.6	6.2	3	65.3	3.3	14	3.3	4	4.7	2.5	6	9.3	2.3	1.6	1.6	1.6	5.4	1.2	5	1.6
3	88	5	4	33.2	2.5	9.1	2.3	4	20	10	6	9.4	2.5	2.7	3.6	3.4	3.3	1.3	6.8	2
4	100	5	5	59.5	6.4	8.4	2.4	4	4.2	3.2	7	13.1	6.3	2.7	4.3	3.4	2.5	1.3	5.6	2.8
5	230	4.4	6	21.5	7.7	21.6	3.2	3	4.5	4.3	4	9.1	2.3	2.5	4.5	2.6	2.3	1.3	5.5	1.8
6	858	5.4	6	25.7	3.4	6.9	2.8	4	11	4	3	10.8	1.7	1.3	5.3	2.3	3.8	0.9	4.3	1.9
7	234.1	4.8	6	15.3	2.9	6.7	2.7	3	7	3.8	3	12.9	1.7	2.6	5.3	3.4	5.9	1.9	5	1.7
8	110	4.9	7	19.9	3.6	9.8	2.5	3	6.4	5	4	27	4.5	5.6	12.6	7.8	9.9	2.5	4.9	1.7
9	147.5	4	7	11.3	3	16.6	2.5	5	2	6	4	19.7	3.4	3.7	9.6	7.4	6.7	1.8	3.9	1.6
10	121.8	4.4	7	23	2.4	9.3	2.5	3	14.4	3	6	28.9	6	6	9.7	6.3	13.2	2.4	4.6	1.6
11	322.2	3.4	7	21.2	2.4	8.6	2.8	4	3	5.6	3	27.6	9.1	7.7	7.9	7.8	10.6	2	4.5	1.6
12	143.8	3.5	7	8	2.3	4	3.4	3	3	3.4	4	39.7	8.2	4.9	11	7.9	20.5	2.4	4.6	2.1
13	74.3	2.3	7	23.7	3.6	11.7	6.1	1	3.4	4.2	6	37.4	4.8	4.4	14.7	7.7	17.9	2.5	4.5	2
14	153.5	2.4	4	20.1	3.7	21.7	5.8	2	3.1	4.3	4	11.9	2.6	2.1	4.8	3.4	4.5	1	4.5	2
15	246	5.3	3	46	4	14.3	5.9	4	2.7	5.4	4	10.9	2.4	1.7	3.3	2.6	5.2	0.7	4.8	1.9
16	97	3	7	42.1	3.5	10.7	5.8	4	4.6	5.6	4	10	1.7	1.3	5.3	2.4	3	0.8	4.9	1.7
17	110.5	3.5	6	17.6	2.3	14	3.4	4	21	3.3	4	16.1	5.2	2.3	7.7	4.1	3.2	1.7	4	1.6
18	314.5	5.6	7	12	2.5	2.5	3.4	4	4.8	4.9	7	11.1	1.6	1.7	3.3	3	6.2	1.4	3.7	1.4
19	265.5	2.3	7	34.2	2.7	3.2	2	3	3.4	4.9	5	8.7	1.5	1	4.8	3.1	2.4	1	3.9	1.8
20	151.3	3.2	5	19.5	2.3	4.6	2.6	3	4	5.3	5	9.7	1.8	2.7	3.9	2.9	4	1.5	3.5	1.5
21	145.7	5.7	5	4.3	3.5	6	2.6	2	4.2	3.9	6	12.1	2.8	3.3	4.3	3.3	5	1.6	3.3	1.7
22	236.7	4.2	5	7.4	2.8	2.6	2.5	3	6.7	2.7	1	11.2	3.8	2.8	4.2	3	3.2	1	4.5	1.7
23	130.7	4	4	42.7	5.2	6.8	2.5	1	2.7	6.2	4	9.9	3.6	2.2	2.9	2.2	3.4	0.9	4	1.7
24	212.8	4.5	4	13	2.5	12.7	3.6	4	6	2.8	4	5.9	1.7	3.3	3.2	2.1	1	0.8	3.4	1.6
25	61.2	3.5	4	15.5	2.2	4	3.1	3	9.8	3	5	8.3	1.1	1.4	4	3.2	3.2	0.8	4.6	1.6
26	102	3.7	4	13	3.1	5.4	3.2	3	2.5	3.9	9	10.3	2.6	3.7	3.7	3	4	1.1	4.3	1.7
27	53.7	3.7	4	31	3	8.5	2.4	3	7.2	4.1	3	10.6	2.7	2.9	4.2	3.5	3.7	0.8	7.4	2
28	57.8	3.4	6	18.5	2.3	6.9	2.7	3	4.2	4.1	4	11.4	3.2	2.2	4	2.1	4.2	0.6	5.1	1.8
29	64.3	3.4	6	16.2	2.8	8.5	2.4	2	3.6	6.7	4	8	1.4	1.8	4.5	3	2.1	0.9	4.3	2
30	114.2	4.9	6	15.4	2.6	6.5	2.8	2	20	3.3	4	13.8	3.4	2	4.3	2.3	6.1	0.6	3.9	1.8

## Sheet: Supplementary Material 3_S12
Table S12. Measurements of the microscopic structures of Manidigitorum sessilis, LESF888.
N.	Conidiophore		Basal cell number in the conidiophore tip	Branch		Pedicel			Basal cell			Supporting cell		Phialide							Conidia
														complete	base		swollen section		neck
	length	width		length	width	length	width	phialide number	length	width	phialide number	length	width	length	length	width	length	width	length	width	length	width
1	146	4.3	3	33.5	2.5	2.6	2.1	3	4.6	4	4	13	6	10.8	1.1	2	5.4	4.1	4.3	1.2	3	1.4
2	206.5	3.9	3	30.1	2.5	8.2	2.7	3	4.6	3.6	4	13	6	13.8	4.3	2.7	3.8	2.8	5.7	1.2	3	1.3
3	77.8	3.7	3	35.3	3.2	12	3.8	1	6	3.3	5	12	6	12	1.8	6	6	2.7	4.2	0.8	2.9	1.5
4	57.7	4.6	5			8.2	2.6	1	4	3.8	3	10	4.5	10.9	2.9	2	5	3.7	3	0.9	2.5	1.4
5	169	4.5	3			3.6	1.6	4	5.8	3.6	3	9	3	10.5	2	2.8	6.3	3.6	2.2	1.2	3.1	1.6
6	243.6	4.4	3			4.8	2	3	10.5	4.9	1	10	4	10.1	2	2	4.2	2.6	3.9	1.4	3.6	1.4
7	95	4	3			6	3.3	2	5	3	1	7.5	3	12.6	2.2	2	4.9	2.8	5.5	1.4	3.7	1.5
8	207.2	4.1	3			5.4	4.6	1	6.3	2.5	4	12	2	11.6	1.7	1.9	4.2	2.3	5.7	1.1	3.4	1.4
9	213	5	4			6.6	3.7	2	5.5	5	3	7.8	3	11	2.3	1.9	4.7	2.9	4	1.1	3.5	1.4
10	141.4	4.3	4			6.2	2.2	2	6.5	4.5	2	9	2	10.5	2	1	4.4	3.1	4.1	1.5	3.2	1.9
11	101.5	3.2	4			7.5	3	1	4.1	3.8	1	9	2	11.1	1.1	1.9	4.8	3.8	5.2	1.3	3.2	1.1
12	516.4	5.2	4			1.9	1.4	1	4.2	4.5	2	13	2	12.4	1	1.5	6.2	3.1	5.2	1.2	2.9	2.1
13	99.5	3.3	4			6.2	2.4	3	5.1	2.7	2			10.4	2.7	1.5	5.1	3.3	2.6	2.7	3.4	1.8
14	58	3.9	3			10	3.2	3	4.3	4.5	10			12.4	4.7	1.5	6	3.3	1.7	1	3.1	2.2
15	120	3.1	3			6.6	2.4	4	5.3	4.9	4			7.5	1.5	2	4.3	3.4	1.7	1.2	3	1.8
16	37	3	4			4.3	2.1	5	3.5	4.2	2			7.7	1.7	1.4	3.3	2.7	2.7	1.5	3.5	1.8
17	164	3.6	4			14.2	2.8	4	5.5	4.6	4			10.4	1.7	0.8	5.4	2.5	3.3	0.9	2.6	1.9
18	328	4	3			7.7	2.3	3	3.7	3	3			15.2	1.7	1.2	9	2.4	4.5	0.7	4	1.9
19	314	4.1	4			15.2	2.6	5	4.8	3.7	13			12.2	1.6	1.7	5.1	2.7	5.5	1.3	3.7	1.9
20	324	4.4	3			0.5	0.2	3	7	4	4			11.4	1.4	1.5	4.8	2.1	5.2	1.4	3.9	2.1
21	222.5	3.6	4			15	6.1	2	5.6	3.8	3			13.5	1.1	1.6	6	3.3	6.4	2	3.1	1.7
22	396	6.2	4			4.9	2.5	4	4.7	3.8	1			13.8	1.9	2.3	6.3	3.2	5.6	1.5	3.9	1.9
23	137.7	4	4			1.4	2	5	5	3	2			10.8	0.8	1.5	6.7	4	3.3	1.4	3.8	2.1
24	160	4.2	3			3.6	2.4	4	4.5	4.2	12			9.3	1.5	1.5	3.7	2.8	4.1	0.9	3.9	1.8
25	50	3.5	5			7	2.4	4	5.3	5	2			12	2.9	2	3.9	3.2	5.2	1.7	3.2	1.8
26	69	3.3	3			10	3.3	1	3.7	3	2			11.1	1	1.9	6	2.8	4.1	1.7	3.2	1.9
27	62	3.3	3			8.2	2.5	3	6	2.5	2			12.5	2.2	3	5.2	3.5	5.1	1.8	2.7	1.9
28	540	5	4			3.5	1.5	3	4.2	3.5	3			10.2	2	2.6	3.8	3.7	4.4	1.5	3	1.7
29	674	3.7	4			6	3.3	3	3.7	3	4			9.2	1.2	1.3	4	3.5	4	1.2	4	1.8
30	114.5	4.3	3			10	3.2	3	5.6	3.5	3			9.7	0.8	2.7	4.6	3.5	4.3	2	2.6	2
